# Supplementary material for: PyPop: a mature open-source software pipeline for population genomics
Source: Front Immunol. 2024 Apr 2;15:1378512. doi: 10.3389/fimmu.2024.1378512 (PMC11019567; doi:10.3389/fimmu.2024.1378512)
Supplement: Supplementary file 2 [file DataSheet_2.zip]

Archive with 6 entries (6 files):
- Supplementary File 1/README
- Supplementary File 1/P-Filter_config.ini
- Supplementary File 1/many_options_config.ini
- Supplementary File 1/G-Filter_config.ini
- Supplementary File 1/BIGDAWG_SynthControl_Data_with_metadata.pop
- Supplementary File 1/BIGDAWG_SynthControl_Data.pop
