# Supplementary material for: PyPop: a mature open-source software pipeline for population genomics
Source: Front Immunol. 2024 Apr 2;15:1378512. doi: 10.3389/fimmu.2024.1378512 (PMC11019567; doi:10.3389/fimmu.2024.1378512)
Supplement: Supplementary file 2 [file DataSheet_2.zip › Supplementary File 1/README]

Contents of Supplementary File 1

Jan 26, 2024

This directory contains six files: 

(A)  README.txt (the file you are currently reading)

(B) G-Filter_config.ini
a minimal PyPop configuration file that includes a [CustomBinning] section that converts HLA allele names to the name of the G group in which they are found. For example, the filter in the [CustomBinning] section converts A*02:01:01:01 and A*02:01:01:02L to A*02:01:01G. This file was built in 2010 from the hla_nom_g.txt file (available at https://raw.githubusercontent.com/ANHIG/IMGTHLA/Latest/wmda/hla_nom_g.txt), and would need to be updated to be effective for modern binning efforts. 

(C) P-Filter_config.ini
a minimal PyPop configuration file that includes a CustomBinning filter that converts HLA allele names to the name of the P group in which they are found. For example, the [CustomBinning] filter converts HLA-A*02:01:01:01 and HLA-A*02:01:01:02L to HLA-A*02:01P. This file was built in 2010 from the hla_nom_p.txt file (available at: https://raw.githubusercontent.com/ANHIG/IMGTHLA/Latest/wmda/hla_nom_p.txt), and would need to be updated to be effective for modern binning efforts. 

(D) BIGDAWG_SynthControl_Data.pop
a synthetic input .pop file that can be analyzed using  the filters in either of the two configuration files (B) or (C). To run the filers, replace  <config.ini> in the following command-line: 

pypop -c <config.ini> BIGDAWG_SynthControl_Data.pop 

(E) many_options_config.ini
 a “maximal” ini file that includes multiple analyses, and two filters: a CustomBinning filter equivalent to (B), and another DigitBinning filter (not described here). This .ini file only works with the file in (F).  

(F)  BIGDAWG_SynthControl_Data_with_metadata.pop
identical to (D), except that it contains metadata in the header.  This .pop file can be run with the .ini file in (E), using the following command: 

pypop -c many_options_config.ini BIGDAWG_SynthControl_Data_with_metadata.pop. 

The most recent version of these files can be found on GitHub at: https://github.com/alexlancaster/pypop/tree/main/tests/data/custom-binning-examples and https://github.com/alexlancaster/pypop/tree/main/tests/data or in the current Zenodo archive: DOI: 10.5281/zenodo.10080667.
