# Supplementary material for: PyPop: a mature open-source software pipeline for population genomics
Source: Front Immunol. 2024 Apr 2;15:1378512. doi: 10.3389/fimmu.2024.1378512 (PMC11019567; doi:10.3389/fimmu.2024.1378512)
Supplement: Supplementary file 2 [file DataSheet_2.zip › Supplementary File 1/P-Filter_config.ini]

;; comment out or change as desired
;; 1 = true, 0 = false

[General]
debug=0

[ParseGenotypeFile]
alleleDesignator=*
untypedAllele=****
fieldPairDesignator=_1:_2

;; valid fields in population header block
;;validPopFields=labcode
 ; method
 ; ethnic
 ; contin
 ; collect
 ; latit
 ; longit
 ; complex

;; designates field name that holds population name
popNameDesignator=+

;; valid fields for sample data block
validSampleFields=SampleID
 Disease
 *A_1
 *A_2
 *C_1
 *C_2
 *B_1
 *B_2
 *DRB1_1
 *DRB1_2
 *DQA1_1
 *DQA1_2
 *DQB1_1
 *DQB1_2
 *DPA1_1
 *DPA1_2
 *DPB1_1
 *DPB1_2

[Filters] 
;; specify which filters you want applied and the order in which you
;; want them applied.  separate each filter name with a colon.  for
;; each filter you specify there should be a corresponding section
;; heading secifying, at the minimum, the filterType.  an exception to
;; this is if you use one of four predefined filters: AnthonyNolan,
;; DigitBinning, CustomBinning, and Sequence.  if you invoke these
;; filters by name, pypop will look for a section heading and
;; associated option settings, or, if no corresponding section
;; headings exist, pypop will use the default settings for each
;; filter.  sequence translation should always happen after other
;; filters (if present) are applied.
filtersToApply=CustomBinning

[CustomBinning]
;; This is a custom binning filter for converting alleles that share the same 
;; peptide sequence for the peptide binding groove to a common 'P-code'.
;; This filter was generated using the 2010-04-01 version of the hla_nom_p.txt
;; file available from hla.alleles.net.
;; In addition to the P correspondences included in the hla_nom_p.txt file, this
;; filter includes all relevant two-domain allele-name truncations.

A=!01:01P/01:01:01:01/01:01:02/01:01:03/01:01:04/01:01:05/01:01:06/01:01:07/01:01:08/01:01:09/01:01:10/01:01:11/01:01:12/01:01:13/01:01:14/01:32/01:37/01:45
 !02:01P/02:01:01:01/02:01:01:02L/02:01:01:03/02:01:02/02:01:03/02:01:04/02:01:05/02:01:06/02:01:07/02:01:08/02:01:09/02:01:10/02:01:11/02:01:12/02:01:13/02:01:14/02:01:15/02:01:17/02:01:18/02:01:19/02:01:21/02:01:22/02:01:23/02:01:24/02:01:25/02:01:26/02:01:27/02:01:28/02:01:29/02:01:30/02:01:31/02:01:32/02:01:33/02:01:34/02:01:35/02:01:36/02:01:37/02:01:38/02:01:39/02:01:40/02:01:41/02:01:42/02:01:43/02:01:44/02:01:45/02:09/02:66/02:75/02:89/02:97:01/02:97:02/02:132/02:134/02:140
 !02:03P/02:03:01/02:03:02
 !02:05P/02:05:01/02:05:02/02:05:03/02:179
 !02:06P/02:06:01/02:06:02/02:06:03/02:06:04/02:06:05/02:06:06/02:06:07/02:06:08/02:06:09/02:126
 !02:11P/02:11/02:69
 !02:16P/02:16/02:131
 !02:171P/02:171:01/02:171:02
 !02:17P/02:17:01/02:17:02
 !02:20P/02:20:01/02:20:02
 !02:22P/02:22:01/02:22:02/02:104
 !02:35P/02:35:01/02:35:02/02:35:03
 !02:56P/02:56:01/02:56:02
 !02:74P/02:74:01/02:74:02
 !02:81P/02:81/02:124
 !03:01P/03:01:01:01/03:01:01:03/03:01:02/03:01:03/03:01:04/03:01:05/03:01:06/03:01:07/03:01:08/03:01:09/03:01:10/03:01:11/03:01:12/03:01:13/03:01:14/03:01:15/03:01:16/03:01:17/03:20/03:26/03:37/03:45
 !11:01P/11:01:01/11:01:02/11:01:03/11:01:04/11:01:05/11:01:06/11:01:07/11:01:08/11:01:09/11:01:10/11:01:11/11:01:12/11:01:13/11:01:14/11:01:15/11:01:16/11:01:17
 !11:02P/11:02:01/11:02:02/11:02:03/11:53
 !11:15P/11:15:01/11:15:02
 !11:24P/11:24:01/11:24:02
 !23:01P/23:01:01/23:01:02/23:17/23:18/23:19Q/23:20
 !23:03P/23:03:01/23:03:02
 !24:02P/24:02:01:01/24:02:01:02L/24:02:02/24:02:03/24:02:04/24:02:05/24:02:06/24:02:07/24:02:08/24:02:09/24:02:10/24:02:11/24:02:12/24:02:13/24:02:14/24:02:15/24:02:16/24:02:17/24:02:18/24:02:19/24:02:20/24:02:21/24:02:22/24:02:23/24:02:24/24:02:25/24:02:26/24:02:27/24:02:28/24:02:29/24:02:30/24:02:31/24:76/24:79
 !24:03P/24:03:01/24:03:02/24:33
 !24:13P/24:13:01/24:13:02
 !25:01P/25:01:01/25:01:02/25:07
 !26:01P/26:01:01/26:01:02/26:01:03/26:01:04/26:01:05/26:01:06/26:01:07/26:01:08/26:01:09/26:01:10/26:01:11/26:01:12/26:01:13/26:24/26:26
 !26:03P/26:03:01/26:03:02
 !26:07P/26:07:01/26:07:02
 !26:43P/26:43/26:44
 !29:01P/29:01:01:01/29:01:02
 !29:02P/29:02:01/29:02:02/29:02:03/29:02:04/29:02:05
 !30:01P/30:01:01/30:01:02/30:01:03/30:24
 !30:02P/30:02:01/30:02:02/30:02:03/30:02:04/30:02:05/30:33
 !30:11P/30:11:01/30:11:02
 !31:01P/31:01:02/31:01:03/31:01:04/31:01:05/31:01:06/31:01:07/31:23
 !32:01P/32:01:01/32:01:02/32:01:03/32:01:04/32:01:05
 !33:01P/33:01:01/33:01:02/33:01:03
 !33:03P/33:03:01/33:03:02/33:03:03/33:03:04/33:03:05/33:15/33:25
 !34:01P/34:01:01/34:01:02
 !66:01P/66:01/66:08
 !68:01P/68:01:01/68:01:02/68:01:03/68:01:04/68:01:05/68:01:06/68:01:07/68:33
 !68:02P/68:02:01:01/68:02:01:02/68:02:01:03/68:02:02/68:02:03/68:02:04
 !68:03P/68:03:01/68:03:02
 !68:08P/68:08:01/68:08:02
 !74:01P/74:01/74:02
B=!07:02P/07:02:01/07:02:02/07:02:03/07:02:04/07:02:05/07:02:06/07:02:07/07:02:08/07:02:09/07:02:10/07:02:11/07:02:12/07:02:13/07:02:14/07:02:15/07:02:16/07:02:17/07:02:18/07:02:19/07:44/07:58/07:59/07:61
 !07:05P/07:05:01/07:05:02/07:05:03/07:05:04/07:06
 !07:18P/07:18:01/07:18:02
 !07:22P/07:22:01/07:22:02
 !08:01P/08:01:01/08:01:02/08:01:03/08:01:04/08:01:05/08:01:06/08:01:07/08:01:08/08:01:09/08:01:10
 !08:12P/08:12:01/08:12:02/08:12:03
 !13:01P/13:01:01/13:01:02/13:01:03
 !13:02P/13:02:01/13:02:02/13:02:03/13:02:04/13:02:05/13:02:06/13:02:07
 !13:22P/13:22:01/13:22:02
 !14:02P/14:02:01/14:02:02/14:02:03/14:02:04/14:02:05
 !14:06P/14:06:01/14:06:02
 !15:01P/15:01:01:01/15:01:02/15:01:03/15:01:04/15:01:06/15:01:07/15:01:08/15:01:09/15:01:10/15:01:11/15:01:12/15:01:13/15:01:14/15:01:15/15:01:16/15:102/15:104/15:140/15:146
 !15:02P/15:02:01/15:02:02/15:02:03/15:02:04
 !15:03P/15:03:01/15:03:02/15:03:03/15:103
 !15:05P/15:05:01/15:05:02
 !15:10P/15:10:01/15:10:02
 !15:11P/15:11:01/15:11:02/15:11:03/15:11:04
 !15:123P/15:123/15:151
 !15:12P/15:12/15:19
 !15:17P/15:17:01:01/15:17:01:02/15:17:02
 !15:18P/15:18:01/15:18:02/15:18:03/15:18:04
 !15:25P/15:25:01/15:25:02
 !15:27P/15:27:01/15:27:02/15:27:03
 !15:38P/15:38:01/15:38:02
 !15:78P/15:78:01/15:78:02
 !18:01P/18:01:01/18:01:02/18:01:03/18:01:04/18:01:05/18:01:06/18:01:07/18:01:08
 !18:07P/18:07:01/18:07:02
 !27:04P/27:04:01/27:04:02/27:04:03
 !27:05P/27:05:02/27:05:03/27:05:04/27:05:05/27:05:06/27:05:07/27:05:08/27:05:09/27:05:10/27:05:11/27:05:12/27:05:13/27:13
 !35:01P/35:01:01/35:01:02/35:01:03/35:01:04/35:01:05/35:01:06/35:01:07/35:01:08/35:01:09/35:01:10/35:01:11/35:01:12/35:01:13/35:01:14/35:01:15/35:01:16/35:01:17/35:01:18/35:01:19/35:42:01/35:42:02/35:57/35:94
 !35:02P/35:02:01/35:02:02/35:02:03/35:02:04
 !35:03P/35:03:01/35:03:02/35:03:03/35:03:04/35:70
 !35:04P/35:04:01/35:04:02/35:04:03
 !35:05P/35:05:01/35:05:02
 !35:08P/35:08:01/35:08:02/35:08:03/35:08:04
 !35:09P/35:09:01/35:09:02
 !35:12P/35:12:01/35:12:02
 !35:14P/35:14:01/35:14:02
 !35:20P/35:20:01/35:20:02
 !35:24P/35:24:01/35:24:02
 !35:43P/35:43/35:67/35:79
 !35:68P/35:68:01/35:68:02
 !37:01P/37:01:01/37:01:02/37:01:03/37:01:04/37:01:05/37:01:06/37:01:07
 !37:04P/37:04:01/37:04:02
 !38:01P/38:01:01/38:01:02/38:01:03/38:01:04
 !38:02P/38:02:01/38:02:02/38:18
 !39:01P/39:01:01:01/39:01:01:02L/39:01:03/39:01:04/39:01:05/39:01:06/39:01:07/39:01:08/39:01:09/39:01:10/39:01:11/39:46
 !39:02P/39:02:01/39:02:02
 !39:05P/39:05:01/39:05:02
 !39:06P/39:06:01/39:06:02
 !39:13P/39:13:01/39:13:02
 !39:19P/39:19:01/39:19:02
 !40:01P/40:01:01/40:01:02/40:01:03/40:01:04/40:01:05/40:01:06/40:01:07/40:01:08/40:01:09/40:01:10/40:55
 !40:02P/40:02:01/40:02:02/40:02:03/40:02:04/40:02:05/40:02:06/40:02:07/40:02:08/40:02:09/40:02:10/40:56/40:97
 !40:06P/40:06:01:01/40:06:01:02/40:06:02
 !40:14P/40:14:01/40:14:02/40:14:03
 !40:72P/40:72:01/40:72:02
 !41:02P/41:02:01/41:02:02
 !41:03P/41:03:01/41:03:02
 !42:01P/42:01:01/42:01:02
 !42:05P/42:05:01/42:05:02
 !44:02P/44:02:01:01/44:02:01:02S/44:02:02/44:02:03/44:02:04/44:02:05/44:02:06/44:02:07/44:02:08/44:02:09/44:02:10/44:02:11/44:02:12/44:02:13/44:27/44:66
 !44:03P/44:03:01/44:03:02/44:03:03/44:03:04/44:03:05/44:03:06/44:03:07/44:03:08/44:03:09/44:03:10/44:03:11
 !44:05P/44:05:01/44:05:02
 !44:28P/44:28:01/44:28:02
 !44:64P/44:64:01/44:64:02
 !45:01P/45:01/45:07
 !46:01P/46:01:01/46:01:02/46:01:03/46:01:04
 !46:13P/46:13:01/46:13:02/46:13:03
 !47:01P/47:01:01:01/47:01:01:02
 !48:01P/48:01:01/48:01:02/48:09
 !48:02P/48:02:01/48:02:02
 !48:03P/48:03:01/48:03:02
 !49:01P/49:01:01/49:01:02
 !50:01P/50:01:01/50:01:02
 !51:01P/51:01:01/51:01:02/51:01:03/51:01:04/51:01:05/51:01:06/51:01:07/51:01:08/51:01:09/51:01:10/51:01:11/51:01:12/51:01:13/51:01:14/51:01:15/51:01:16/51:01:17/51:30/51:32/51:48/51:51
 !51:02P/51:02:01/51:02:02/51:02:03/51:02:04
 !51:07P/51:07:01/51:07:02
 !51:09P/51:09:01/51:09:02
 !51:13P/51:13:01/51:13:02
 !51:24P/51:24:01/51:24:02/51:24:03
 !52:01P/52:01:01/52:01:02/52:01:03/52:01:04/52:01:05/52:07
 !52:06P/52:06:01/52:06:02
 !53:01P/53:01:01/53:01:02/53:01:03/53:01:04/53:01:05
 !53:08P/53:08:01/53:08:02
 !54:01P/54:01/54:17
 !55:01P/55:01:01/55:01:02/55:01:03/55:01:04/55:01:05/55:01:06
 !55:02P/55:02:01/55:02:02/55:02:03/55:02:04/55:02:05
 !56:01P/56:01:01/56:01:02/56:01:03/56:01:04/56:24
 !56:05P/56:05:01/56:05:02
 !57:01P/57:01:01/57:01:02/57:01:03/57:01:04/57:01:05/57:01:06/57:01:07/57:29
 !57:02P/57:02:01/57:02:02
 !57:03P/57:03:01/57:03:02
 !58:01P/58:01:01/58:01:02/58:01:03/58:01:04/58:11
 !67:01P/67:01:01/67:01:02
 !78:02P/78:02:01/78:02:02
 !81:01P/81:01/81:02/81:03
C=!01:02P/01:02:01/01:02:02/01:02:03/01:02:04/01:02:05/01:02:06/01:02:07/01:02:08/01:02:09/01:11/01:25
 !01:03P/01:03/01:24
 !02:02P/02:02:01/02:02:02/02:02:03/02:02:05/02:02:06/02:02:07/02:02:08/02:02:09/02:02:10/02:02:11/02:10/02:29
 !02:16P/02:16:01/02:16:02
 !02:26P/02:26:01/02:26:02
 !03:02P/03:02:01/03:02:02/03:02:03/03:02:04/03:02:05/03:02:06
 !03:03P/03:03:01/03:03:02/03:03:03/03:03:04/03:03:05/03:03:06/03:03:07/03:03:08/03:03:09/03:03:10/03:03:11/03:62
 !03:04P/03:04:01:01/03:04:01:02/03:04:02/03:04:03/03:04:04/03:04:05/03:04:06/03:04:07/03:04:08/03:04:09/03:04:10/03:04:11/03:04:12/03:04:13/03:04:14/03:04:15/03:04:16/03:04:17/03:04:18/03:04:19
 !03:11P/03:11:01/03:11:02
 !03:38P/03:38:01/03:38:02
 !03:43P/03:43:01/03:43:02
 !04:01P/04:01:01:01/04:01:01:02/04:01:01:03/04:01:02/04:01:03/04:01:04/04:01:05/04:01:06/04:01:07/04:01:08/04:01:09/04:01:10/04:01:11/04:01:12/04:01:13/04:01:14/04:01:15/04:01:16/04:28/04:30/04:41
 !04:04P/04:04:01/04:04:02
 !04:15P/04:15:01/04:15:02
 !05:01P/05:01:01:01/05:01:01:02/05:01:02/05:01:03/05:01:04/05:01:05/05:01:06/05:01:07/05:01:08/05:01:09/05:01:10/05:01:11/05:01:12/05:01:13/05:03/05:37
 !06:02P/06:02:01:01/06:02:01:02/06:02:03/06:02:04/06:02:05/06:17
 !07:01P/07:01:01/07:01:02/07:01:03/07:01:04/07:01:05/07:01:06/07:01:07/07:01:08/07:01:09/07:01:10/07:01:11/07:01:12/07:06/07:18/07:52
 !07:02P/07:02:01:01/07:02:01:02/07:02:01:03/07:02:02/07:02:03/07:02:04/07:02:05/07:02:06/07:02:07/07:02:08/07:02:09/07:02:10/07:02:11/07:02:12/07:02:13/07:02:14/07:50/07:66/07:74
 !07:04P/07:04:01/07:04:02/07:04:03/07:11
 !07:27P/07:27:01/07:27:02
 !07:56P/07:56:01/07:56:02
 !08:01P/08:01:01/08:01:02/08:20/08:22/08:24
 !08:02P/08:02:01/08:02:02/08:02:03
 !08:03P/08:03:01/08:03:02
 !12:02P/12:02:01/12:02:02/12:02:03/12:02:04/12:02:05
 !12:03P/12:03:01:01/12:03:01:02/12:03:02/12:03:03/12:03:04/12:03:05/12:03:06/12:03:07/12:03:08/12:03:09/12:03:10/12:03:11/12:23
 !12:04P/12:04:01/12:04:02
 !12:10P/12:10:01/12:10:02
 !12:14P/12:14:01/12:14:02
 !14:02P/14:02:01/14:02:02/14:02:03/14:02:04/14:11
 !15:02P/15:02:01/15:02:02/15:02:03/15:02:04/15:02:05/15:13
 !15:05P/15:05:01/15:05:02/15:05:03/15:05:04
 !15:06P/15:06:01/15:06:02
 !15:10P/15:10:01/15:10:02
 !16:01P/16:01:01/16:01:02/16:01:03/16:01:04
 !16:02P/16:02:01/16:02:02/16:02:03/16:02:04
 !17:01P/17:01:01:01/17:01:01:02/17:01:02/17:01:03/17:02/17:03
 !18:01P/18:01/18:02
DPA1=!01:03P/01:03:01/01:03:02/01:03:03/01:03:04
 !01:06P/01:06:01/01:06:02
 !02:01P/02:01:01/02:01:02/02:01:03/02:01:04/02:01:05/02:01:06/02:01:07
 !02:02P/02:02:01/02:02:02/02:02:03
DPB1=!01:01P/01:01:01/01:01:02/01:01:03
 !02:01P/02:01:02/02:01:03/02:01:04/02:01:05/02:01:06/02:01:07
 !03:01P/03:01:01/03:01:02/104:01/124:01
 !04:01P/04:01:01/04:01:02
 !04:02P/04:02/105:01
 !05:01P/05:01:01/05:01:02
 !11:01P/11:01:01/11:01:02
 !13:01P/13:01/107:01
 !19:01P/19:01/106:01
 !20:01P/20:01:01/20:01:02
 !26:01P/26:01:01/26:01:02
 !35:01P/35:01:01/35:01:02
 !41:01P/41:01:01/41:01:02
DQA1=!01:01P/01:01:01/01:01:02/01:04:01/01:04:02/01:05
 !01:02P/01:02:01/01:02:02/01:02:03/01:02:04
 !03:01P/03:01:01/03:02/03:03
 !04:01P/04:01:01/04:01:02/04:02/04:04
 !05:01P/05:01:01/05:01:02/05:03/05:05/05:06/05:07/05:08/05:09
 !06:01P/06:01:01/06:01:02/06:02
DQB1=!02:01P/02:01:01/02:01:02/02:02/02:04
 !03:01P/03:01:01/03:01:02/03:01:03/03:01:04/03:09/03:19/03:21/03:22/03:24
 !03:02P/03:02:01/03:02:02/03:02:03/03:02:04
 !03:03P/03:03:02/03:03:03
 !03:05P/03:05:01/03:05:02/03:05:03/03:05:04
 !04:01P/04:01:01/04:01:02
 !04:03P/04:03:01/04:03:02
 !05:01P/05:01:01/05:01:02
 !05:02P/05:02:01/05:02:02
 !05:03P/05:03:01/05:03:02
 !06:01P/06:01:01/06:01:02/06:01:03/06:01:04/06:01:05
 !06:02P/06:02:01/06:02:02
 !06:03P/06:03:01/06:03:02
 !06:04P/06:04:01/06:04:02/06:04:03/06:34/06:36/06:38/06:39
 !06:05P/06:05:01/06:05:02
 !06:08P/06:08:01/06:08:02
 !06:11P/06:11:01/06:11:02
 !06:14P/06:14:01/06:14:02
DRB1=!01:01P/01:01:01/01:01:02/01:01:03/01:01:04/01:01:05/01:01:06/01:01:07/01:01:08/01:01:09/01:01:10/01:01:11/01:01:12/01:01:13/01:01:14/01:01:15/01:01:16/01:01:17/01:01:18
 !01:02P/01:02:01/01:02:02/01:02:03/01:02:04/01:02:05
 !03:01P/03:01:01:01/03:01:01:02/03:01:02/03:01:03/03:01:04/03:01:05/03:01:06/03:01:07/03:01:08/03:01:09
 !03:02P/03:02:01/03:02:02
 !03:05P/03:05:01/03:05:02/03:05:03
 !03:11P/03:11:01/03:11:02
 !03:13P/03:13:01/03:13:02
 !04:01P/04:01:01/04:01:02/04:01:03/04:01:04/04:01:05/04:01:06
 !04:03P/04:03:01/04:03:02/04:03:03/04:03:04/04:03:05
 !04:04P/04:04:01/04:04:02/04:04:03/04:04:04/04:04:05
 !04:05P/04:05:01/04:05:02/04:05:03/04:05:04/04:05:05/04:05:06/04:05:07/04:05:08/04:05:09/04:05:10
 !04:06P/04:06:01/04:06:02/04:06:03
 !04:07P/04:07:01/04:07:02/04:07:03/04:07:04
 !04:08P/04:08:01/04:08:02
 !04:17P/04:17:01/04:17:02
 !04:72P/04:72:01/04:72:02
 !07:01P/07:01:01:01/07:01:01:02/07:01:02/07:01:03
 !08:01P/08:01:01/08:01:02/08:01:03/08:01:04/08:01:05
 !08:02P/08:02:01/08:02:02/08:02:03
 !08:04P/08:04:01/08:04:02/08:04:03/08:04:04/08:04:05
 !08:30P/08:30:01/08:30:02
 !09:01P/09:01:02/09:01:03/09:01:04/09:01:05/09:01:06/09:01:07
 !09:02P/09:02:01/09:02:02
 !10:01P/10:01:01/10:01:02/10:01:03
 !11:01P/11:01:01/11:01:02/11:01:03/11:01:04/11:01:05/11:01:06/11:01:07/11:01:08/11:01:09/11:01:10/11:01:11
 !11:02P/11:02:01/11:02:02
 !11:04P/11:04:01/11:04:02/11:04:03/11:04:04/11:04:05
 !11:06P/11:06:01/11:06:02
 !11:08P/11:08:01/11:08:02
 !11:10P/11:10:01/11:10:02
 !11:11P/11:11:01/11:11:02
 !11:12P/11:12:01/11:12:02
 !11:13P/11:13:01/11:13:02
 !11:14P/11:14:01/11:14:02
 !11:19P/11:19:01/11:19:02
 !11:27P/11:27:01/11:27:02
 !11:28P/11:28:01/11:28:02
 !11:54P/11:54:01/11:54:02
 !11:58P/11:58:01/11:58:02
 !11:65P/11:65:01/11:65:02
 !12:01P/12:01:01/12:01:02/12:01:03/12:06/12:10/12:17
 !12:02P/12:02:01/12:02:02/12:02:03/12:02:04
 !13:01P/13:01:01/13:01:02/13:01:03/13:01:04/13:01:05/13:01:06/13:01:07
 !13:02P/13:02:01/13:02:02/13:02:03
 !13:03P/13:03:01/13:03:02/13:03:03/13:03:04/13:03:05
 !13:05P/13:05:01/13:05:02
 !13:07P/13:07:01/13:07:02
 !13:11P/13:11:01/13:11:02
 !13:14P/13:14:01/13:14:02/13:14:03
 !13:21P/13:21:01/13:21:02
 !13:33P/13:33:01/13:33:02/13:33:03
 !13:50P/13:50:01/13:50:02
 !13:66P/13:66:01/13:66:02
 !14:01P/14:01:01/14:01:02/14:01:03/14:54
 !14:03P/14:03:01/14:03:02
 !14:05P/14:05:01/14:05:02/14:05:03
 !14:06P/14:06:01/14:06:02
 !14:07P/14:07:01/14:07:02
 !14:23P/14:23:01/14:23:02/14:23:03
 !14:32P/14:32:01/14:32:02
 !14:44P/14:44:01/14:44:02
 !15:01P/15:01:01:01/15:01:01:02/15:01:02/15:01:03/15:01:04/15:01:05/15:01:06/15:01:07/15:01:08/15:01:09/15:01:10/15:01:11/15:01:12
 !15:02P/15:02:01/15:02:02/15:02:03/15:02:04/15:02:05/15:02:06/15:02:07
 !15:03P/15:03:01:01/15:03:01:02
 !16:01P/16:01:01/16:01:02
 !16:02P/16:02:01/16:02:02
 !16:05P/16:05:01/16:05:02
DRB3=!01:01P/01:01:02:01/01:01:02:02/01:01:03/01:01:04/01:01:05
 !02:01P/02:01/02:24
 !02:02P/02:02:01/02:02:02/02:02:03/02:02:04/02:02:05
 !03:01P/03:01:01/03:01:02/03:01:03
DRB4=!01:01P/01:01:01:01/01:03:01:01/01:03:02/01:03:03/01:03:04/01:06
DRB5=!01:01P/01:01:01/01:01:02h


;; minimal analysis to run
[HardyWeinberg]
lumpBelow=5
