# Supplementary material for: PyPop: a mature open-source software pipeline for population genomics
Source: Front Immunol. 2024 Apr 2;15:1378512. doi: 10.3389/fimmu.2024.1378512 (PMC11019567; doi:10.3389/fimmu.2024.1378512)
Supplement: Supplementary file 2 [file DataSheet_2.zip › Supplementary File 1/many_options_config.ini]

;; comment out or change as desired
;; 1 = true, 0 = false

[General]
debug=0
;; if the following options are set, they are used as the names of the
;; output file names
;;txtOutFilename=out.txt
;;xmlOutFilename=out.xml

;; if above options not set, the script generates filenames depending
;; on the 'outFilePrefixType'
;; if 'outFilePrefixType' is 'date', it generates
;;  filenames in the form:
;;  <filenameprefix>-YYYY-mm-dd-HH-SS-MM-out.{txt,xml} e.g. if input
;;  filename is "Zulu-one.txt", a result might be:
;;  "Zulu-one-2001-09-21-01-29-35-out.txt"
;; if 'outFilePrefixType' is 'filename', or omitted or blank, then
;;  filenames are of the form: <filenameprefix>-out.{txt,xml}
outFilePrefixType=filename

;; XSLT file to transform XML file into final result, defaults to
;; 'text.xsl' located in system datapath, don't set unless you wish to
;; use a different transformation
;; xslFilename=xslt/text.xsl

[ParseGenotypeFile]

;; designates field name that holds allele data
alleleDesignator=*
untypedAllele=****

;; variants on duplicate allele pairs, separated by a colon ':'
;; e.g. for 'HLA-A' & 'HLA-A(2)' use ':(2)'
;; e.g. for 'DQB1_1' & 'DQB1_2' use '_1:_2' 
;; (defaults to '_1:_2')
fieldPairDesignator=_1:_2

;; the following two variables in this section define two lists of
;; valid fields for blocks, note that the second and subsequent lines
;; of each variable *must* be indented by a single space

;; valid fields in population header block
validPopFields=labcode
 method

;; designates field name that holds population name
popNameDesignator=+

;; valid fields for sample data block
validSampleFields=+Dataset
 SampleID
 Disease
 *A_1
 *A_2
 *C_1
 *C_2
 *B_1
 *B_2
 *DRB1_1
 *DRB1_2
 *DQA1_1
 *DQA1_2
 *DQB1_1
 *DQB1_2
 *DPA1_1
 *DPA1_2
 *DPB1_1
 *DPB1_2

[Filters] 
;; specify which filters you want applied and the order in which you
;; want them applied.  separate each filter name with a colon.  for
;; each filter you specify there should be a corresponding section
;; heading secifying, at the minimum, the filterType.  an exception to
;; this is if you use one of four predefined filters: AnthonyNolan,
;; DigitBinning, CustomBinning, and Sequence.  if you invoke these
;; filters by name, pypop will look for a section heading and
;; associated option settings, or, if no corresponding section
;; headings exist, pypop will use the default settings for each
;; filter.  sequence translation should always happen after other
;; filters (if present) are applied.
filtersToApply=GCodeFilter:FourDigitFilter

;; the makeNewPopFile option will make a dump of the pop file as it
;; would appear after the filtering operations.  you may choose to
;; make a separate file for each locus, or put all of the loci
;; together.  the digit after the colon indicates at what point in the
;; filtering process to make the dump (i.e., 1 means to dump after the
;; first filter.)

;; make output files *after* filtering,
;; 'all-loci:2' creates a *single* file
;;; with output after the second filter e.g.:
makeNewPopFile=all-loci:2
;; 'separate-loci' creates files for each loci, e.g.:
;;makeNewPopFile=separate-loci:1

[GCodeFilter]
filterType=CustomBinning

;; This is a PyPop custom binning filter for converting alleles that share the same 
;; nucleotide sequence for exon 2 of class II alleles and exons 2 and 3 of class I alleles 
;; to a common 'G-code'.
;; This filter was generated using the 2010-04-01 version of the hla_nom_g.txt
;; file available from http://hla.alleles.org/wmda/index.html.
;; In addition to the G correspondences included in the hla_nom_g.txt file, this
;; filter includes all relevant three-domain allele-name truncations.

A=!01:01:01G/01:01:01:01/01:01:01:02N/01:04N/01:22N/01:32/01:34N/01:37/01:45/01:01:01/01:04/01:22/01:34
 !02:01:01G/02:01:01:01/02:01:01:02L/02:01:01:03/02:01:08/02:01:11/02:01:14/02:01:15/02:01:21/02:09/02:43N/02:66/02:75/02:83N/02:89/02:97:01/02:97:02/02:132/02:134/02:140/02:01:01/02:43/02:83
 !02:05:01G/02:05:01/02:179
 !02:06:01G/02:06:01/02:126
 !02:07:01G/02:07/02:15N/02:15
 !02:11:01G/02:11/02:69
 !02:16:01G/02:16/02:131
 !02:17:01G/02:17:01/02:17:02
 !02:22:01G/02:22:01/02:104
 !02:81:01G/02:81/02:124
 !03:01:01G/03:01:01:01/03:01:01:02N/03:01:01:03/03:01:07/03:20/03:21N/03:26/03:37/03:45/03:01:01/03:21
 !11:01:01G/11:01:01/11:21N/11:21
 !11:02:01G/11:02:01/11:02:03/11:53
 !23:01:01G/23:01:01/23:07N/23:17/23:18/23:20/23:07
 !24:02:01G/24:02:01:01/24:02:01:02L/24:02:03/24:02:10/24:02:13/24:02:31/24:09N/24:11N/24:40N/24:76/24:79/24:83N/24:02:01/24:09/24:11/24:40/24:83
 !24:03:01G/24:03:01/24:33
 !25:01:01G/25:01:01/25:07
 !26:01:01G/26:01:01/26:01:07/26:24/26:26
 !29:01:01G/29:01:01:01/29:01:01:02N/29:01:01
 !30:01:01G/30:01:01/30:01:02/30:24
 !30:02:01G/30:02:01/30:02:02/30:33
 !31:01:02G/31:01:02/31:14N/31:23/31:14
 !32:01:01G/32:01:01/32:01:02
 !33:03:01G/33:03:01/33:03:03/33:15/33:25
 !66:01:01G/66:01/66:08
 !68:01:01G/68:01:01/68:01:07
 !68:01:02G/68:01:02/68:11N/68:33/68:11
 !68:02:01G/68:02:01:01/68:02:01:02/68:02:01:03/68:02:01
 !74:01:01G/74:01/74:02
B=!07:02:01G/07:02:01/07:02:06/07:02:09/07:44/07:49N/07:58/07:59/07:61/07:49
 !07:05:01G/07:05:01/07:06
 !08:01:01G/08:01:01/08:19N/08:19
 !13:02:01G/13:02:01/13:02:05
 !15:01:01G/15:01:01:01/15:01:01:02N/15:01:06/15:01:07/15:102/15:104/15:140/15:146/15:01:01
 !15:03:01G/15:03:01/15:103
 !15:12:01G/15:12/15:19
 !15:123:01G/15:123/15:151
 !15:17:01G/15:17:01:01/15:17:01:02/15:17:01
 !18:01:01G/18:01:01/18:01:03/18:17N/18:17
 !27:05:02G/27:05:02/27:05:04/27:13
 !35:01:01G/35:01:01/35:01:03/35:40N/35:42:01/35:57/35:94/35:40
 !35:03:01G/35:03:01/35:70
 !35:43:01G/35:43/35:67/35:79
 !38:02:01G/38:02:01/38:18
 !39:01:01G/39:01:01:01/39:01:01:02L/39:01:03/39:46/39:01:01
 !40:01:01G/40:01:01/40:01:02/40:55
 !40:02:01G/40:02:01/40:56/40:97
 !40:06:01G/40:06:01:01/40:06:01:02/40:06:01
 !44:02:01G/44:02:01:01/44:02:01:02S/44:19N/44:27/44:66/44:02:01/44:19
 !44:03:01G/44:03:01/44:03:03/44:03:04
 !45:01:01G/45:01/45:07
 !46:01:01G/46:01:01/46:15N/46:15
 !47:01:01G/47:01:01:01/47:01:01:02/47:01:01
 !48:01:01G/48:01:01/48:09
 !51:01:01G/51:01:01/51:01:05/51:01:07/51:11N/51:30/51:32/51:48/51:51/51:11
 !52:01:01G/52:01:01/52:07
 !54:01:01G/54:01/54:17
 !55:01:01G/55:01:01/55:01:03
 !55:02:01G/55:02:01/55:02:05
 !56:01:01G/56:01:01/56:24
 !57:01:01G/57:01:01/57:29
 !58:01:01G/58:01:01/58:01:04/58:11
 !81:01:01G/81:01/81:02/81:03
C=!01:02:01G/01:02:01/01:02:02/01:25
 !01:03:01G/01:03/01:24
 !02:02:02G/02:02:02/02:29
 !03:02:01G/03:02:01/03:02:02/03:02:03
 !03:03:01G/03:03:01/03:20N/03:62/03:20
 !03:04:01G/03:04:01:01/03:04:01:02/03:04:03/03:04:01
 !04:01:01G/04:01:01:01/04:01:01:02/04:01:01:03/04:09N/04:28/04:30/04:41/04:01:01/04:09
 !05:01:01G/05:01:01:01/05:01:01:02/05:01:04/05:01:05/05:03/05:37/05:01:01
 !06:02:01G/06:02:01:01/06:02:01:02/06:02:03/06:02:01
 !07:01:01G/07:01:01/07:01:02/07:01:09/07:06/07:18/07:52
 !07:02:01G/07:02:01:01/07:02:01:02/07:02:01:03/07:50/07:66/07:74/07:02:01
 !07:04:01G/07:04:01/07:11
 !08:01:01G/08:01:01/08:20/08:22/08:24
 !12:02:01G/12:02:01/12:02:02
 !12:03:01G/12:03:01:01/12:03:01:02/12:03:06/12:23/12:03:01
 !15:02:01G/15:02:01/15:13
 !15:05:01G/15:05:01/15:05:02/15:05:03
 !17:01:01G/17:01:01:01/17:01:01:02/17:02/17:03/17:01:01
 !18:01:01G/18:01/18:02
DPB1=!03:01:01G/03:01:01/104:01/124:01
 !04:02:01G/04:02/105:01
 !05:01:01G/05:01:01/05:01:02
 !13:01:01G/13:01/107:01
 !19:01:01G/19:01/106:01
DQA1=!01:01:01G/01:01:01/01:01:02/01:04:01/01:04:02/01:05
 !01:02:01G/01:02:01/01:02:02/01:02:03/01:02:04
 !03:01:01G/03:01:01/03:02/03:03
 !04:01:01G/04:01:01/04:01:02/04:02/04:04
 !05:01:01G/05:01:01/05:03/05:05/05:06/05:07/05:08/05:09
 !06:01:01G/06:01:01/06:02
DQB1=!02:01:01G/02:01:01/02:02/02:04
 !03:01:01G/03:01:01/03:01:04/03:09/03:19/03:21/03:22/03:24
 !06:01:01G/06:01:01/06:01:03/06:01:05
 !06:04:01G/06:04:01/06:34/06:36/06:38/06:39
DRB1=!01:01:01G/01:01:01/01:01:05
 !03:01:01G/03:01:01:01/03:01:01:02/03:01:08/03:01:01
 !03:05:01G/03:05:01/03:05:02
 !04:03:01G/04:03:01/04:03:03
 !04:05:01G/04:05:01/04:05:03/04:05:04
 !04:06:01G/04:06:01/04:06:02
 !04:07:01G/04:07:01/04:07:03
 !04:17:01G/04:17:01/04:17:02
 !07:01:01G/07:01:01:01/07:01:01:02/07:01:01
 !08:01:01G/08:01:01/08:01:03/08:01:05
 !08:02:01G/08:02:01/08:02:02
 !08:04:01G/08:04:01/08:04:04
 !08:04:02G/08:04:02/08:04:03
 !11:01:01G/11:01:01/11:01:02/11:01:06/11:01:08
 !11:01:03G/11:01:03/11:01:11
 !11:04:01G/11:04:01/11:04:02
 !11:08:01G/11:08:01/11:08:02
 !11:10:01G/11:10:01/11:10:02
 !11:11:01G/11:11:01/11:11:02
 !11:13:01G/11:13:01/11:13:02
 !11:14:01G/11:14:01/11:14:02
 !11:65:01G/11:65:01/11:65:02
 !12:01:01G/12:01:01/12:06/12:10/12:17
 !13:03:01G/13:03:01/13:03:02
 !13:05:01G/13:05:01/13:05:02
 !13:14:01G/13:14:01/13:14:03
 !13:21:01G/13:21:01/13:21:02
 !13:33:02G/13:33:02/13:33:03
 !13:66:01G/13:66:01/13:66:02
 !14:01:01G/14:01:01/14:54
 !14:06:01G/14:06:01/14:06:02
 !14:07:01G/14:07:01/14:07:02
 !15:01:01G/15:01:01:01/15:01:01:02/15:01:01
 !15:02:02G/15:02:02/15:02:05
 !15:03:01G/15:03:01:01/15:03:01:02/15:03:01
DRB3=!01:01:02G/01:01:02:01/01:01:02:02/01:01:02
 !02:01:01G/02:01/02:24
 !03:01:01G/03:01:01/03:01:03
DRB4=!01:01:01G/01:01:01:01/01:03:01:01/01:03:01:02N/01:03:02/01:06/01:01:01/01:03:01
DRB5=!01:02:01G/01:02/01:08N/01:08

;; currently not used in this example .ini, not recently tested
;;[AnthonyNolan]
;;alleleFileFormat=msf
;; alternative location of msf sequence alignment files (available
;; from ftp://ftp.ebi.ac.uk/pub/databases/imgt/mhc/hla/
;;directory=data/anthonynolan/msf/

[FourDigitFilter]
filterType=DigitBinning
binningDigits=5

;;[Sequence]
;; this determines the files that will be examined in order to read in
;; a sequence for each allele.  (ie, if the file for locus A is
;; A_prot.msf, the value would be _prot whereas if you wanted to use
;; the nucleotide sequence files, you might use _nuc)
;;sequenceFileSuffix=_prot
;; alternative location of msf sequence alignment files (available
;; from ftp://ftp.ebi.ac.uk/pub/databases/imgt/mhc/hla/
;directory=data/anthonynolan/msf/

;; sequenceConsensusMethod describes how the sequence filter of pypop extracts
;; consensus sequences from msf files.  in the default behavior, the
;; sequence filter will assign a residue/nucleotide only if there is
;; perfect agreement among the higher resolution alleles.  the
;; "greedy" option means that a residue/nucleotide will be assigned
;; even if one, or more, of the higher resolution alleles has missing
;; sequence data at a particular position.  note that this option only
;; affects alleles which do not match exactly with a name present in
;; the alignment file.
;sequenceConsensusMethod=greedy


[RandomAlleleBinning]
;; set binningMethod to either random or sequence.  use
;; binningStartPoint to tell PyPop at what point (in the application
;; of selected filters) it should examine the configuration of the
;; allele count data.  use 0 to tell PyPop to use the configuration
;; found in the pop file prior to any filtering.  use 1 to indicate
;; that you want to use the allele counts after the first filter, and
;; so on.  the end point is always after the last filter.  note that
;; you should not use the sequence filter in conjunction with this
;; random binning setting.
binningMethod=random
binningStartPoint=1
binningReplicates=10
binningLoci=A,DRB1

[HardyWeinberg]
lumpBelow=5

[HardyWeinbergGuoThompson]
dememorizationSteps=2000
samplingNum=1000
samplingSize=1000

[HardyWeinbergGuoThompsonMonteCarlo]
;; implements the Guo & Thompson test without using the
;; Markov chain (i.e. pure Monte Carlo randomization)
monteCarloSteps=100000

[HomozygosityEWSlatkinExact]
;; use section if the Monte Carlo approximation to the Slatkin exact
;; Ewens-Watterson test should be run
numReplicates=10000

[Emhaplofreq]
;; comma (',') separated haplotypes blocks for which to estimate
;; haplotypes, within each "block", each locus is separated by colons
;; (':') e.g. dqa1:dpb1,drb1:dqb1, means to est. of haplotypes for
;; 'dqa1' and 'dpb1' loci followed by est. of haplotypes for 'drb1'
;; and 'dqb1' loci.  A wildcard entry '*' means estimate haplotypes
;; for the entire loci as specified in the original file column order
;lociToEstHaplo=a:b:drb1,a:b:c,drb1:dqa1:dpb1,drb1:dqb1:dpb1
;lociToEstHaplo=A:DRB1
;lociToEstHaplo=*
;;allPairwise=1

;; analogous to `lociToEst' except for linkage disequilibrium (LD)
;;lociToEstLD=

;; pairwise estimates can be run in two ways: with or without
;; permutation test.

;; if LD *and* permutation test for all pairwise loci are desired,
;; then set both options '1' (true); the separate
;; 'allPairwiseLDWithHaplo' and 'allPairwiseLDWithHaploWithPermu'
;; options are now obsolete

;; estimate LD for all pairwise loci?
lociToEstHaplo=A:DRB1:DQB1
allPairwiseLD=1

;; with permutation test?
;; how many permutations should we run?  if set to nonzero, the
;; default) or then permutations are enabled and the number of
;; permutations specified in the option is used.  if the flag is
;; ommited or zero, then no permutation testing is done.

;allPairwiseLDWithPermu=0
