# Supplementary material for: PyPop: a mature open-source software pipeline for population genomics
Source: Front Immunol. 2024 Apr 2;15:1378512. doi: 10.3389/fimmu.2024.1378512 (PMC11019567; doi:10.3389/fimmu.2024.1378512)
Supplement: Supplementary file 2 [file DataSheet_2.zip › Supplementary File 1/BIGDAWG_SynthControl_Data_with_metadata.pop]

labcode	method
IDAWG	NGS
Dataset	SampleID	Disease	A_1	A_2	DRB1_1	DRB1_2	DQB1_1	DQB1_2	DRB3_1	DRB3_2	DRB4_1	DRB4_2	DRB5_1	DRB5_2
BIGDAWG_SynthControl_Dataset	SCo0001	0	01:01:01:01	01:01:01:01	01:01:01	01:01:01	05:03:01:01	05:03:01:01	00:00	00:00	00:00	00:00	00:00	00:00
BIGDAWG_SynthControl_Dataset	SCo0002	0	03:01:01:01	68:06	08:01:03	15:01:01:01	03:02:12	03:01:01:01	00:00	00:00	00:00	00:00	00:00	01:01:01
BIGDAWG_SynthControl_Dataset	SCo0003	0	26:08	32:02	07:01:01:01	15:01:01:01	03:02:01	03:01:01:01	00:00	00:00	01:03:03	00:00	00:00	01:01:01
BIGDAWG_SynthControl_Dataset	SCo0004	0	01:01:01:01	32:01:01	01:01:01	11:04:01	05:03:01:01	02:01:01	00:00	02:01:01:01	00:00	00:00	00:00	00:00
BIGDAWG_SynthControl_Dataset	SCo0005	0	29:02:01:02	26:01:01	01:01:01	08:01:03	05:03:01:01	03:02:01	00:00	00:00	00:00	00:00	00:00	00:00
BIGDAWG_SynthControl_Dataset	SCo0006	0	29:02:01:02	24:02:01:01	14:01:01	07:01:01:01	06:05:01	03:01:01:03	02:02:01:02	00:00	00:00	01:03:03	00:00	00:00
BIGDAWG_SynthControl_Dataset	SCo0007	0	01:01:01:01	31:01:02:01	01:01:01	03:01:01:01	05:03:01:01	05:03:01:01	00:00	01:01:02:02	00:00	00:00	00:00	00:00
BIGDAWG_SynthControl_Dataset	SCo0008	0	68:06	68:06	08:01:03	07:01:01:01	05:01:01:03	02:02:01	00:00	00:00	00:00	01:03:03	00:00	00:00
BIGDAWG_SynthControl_Dataset	SCo0009	0	26:08	11:01:01:02	08:01:03	08:01:03	03:02:12	03:02:12	00:00	00:00	00:00	00:00	00:00	00:00
BIGDAWG_SynthControl_Dataset	SCo0010	0	26:08	01:01:01:01	01:01:01	15:01:01:01	05:03:01:01	03:03:02:03	00:00	00:00	00:00	00:00	00:00	01:01:01
BIGDAWG_SynthControl_Dataset	SCo0011	0	02:01:01:01	25:01:01	08:01:03	13:03:01	06:01:01	03:02:12	00:00	01:01:02:02	00:00	00:00	00:00	00:00
BIGDAWG_SynthControl_Dataset	SCo0012	0	26:08	26:01:01	01:01:01	08:01:03	05:03:01:01	05:02:01	00:00	00:00	00:00	00:00	00:00	00:00
BIGDAWG_SynthControl_Dataset	SCo0013	0	31:01:02:01	68:06	03:01:01:01	08:01:03	05:01:01:01	06:02:01	01:01:02:02	00:00	00:00	00:00	00:00	00:00
BIGDAWG_SynthControl_Dataset	SCo0014	0	01:01:01:01	31:01:02:01	01:01:01	03:01:01:01	05:03:01:01	05:01:01:01	00:00	01:01:02:02	00:00	00:00	00:00	00:00
BIGDAWG_SynthControl_Dataset	SCo0015	0	29:02:01:02	03:01:03	03:01:01:01	15:01:01:01	05:01:01:01	03:01:01:01	01:01:02:02	00:00	00:00	00:00	00:00	01:01:01
BIGDAWG_SynthControl_Dataset	SCo0016	0	01:01:01:01	03:01:01:01	01:01:01	04:01:01	03:02:01	06:05:01	00:00	00:00	00:00	01:01:01:01	00:00	00:00
BIGDAWG_SynthControl_Dataset	SCo0017	0	03:01:01:01	68:06	08:01:03	15:01:01:01	06:02:01	03:01:01:01	00:00	00:00	00:00	00:00	00:00	01:01:01
BIGDAWG_SynthControl_Dataset	SCo0018	0	02:01:01:01	32:02	08:01:03	03:01:02	06:03:01	06:02:01	00:00	01:01:02:01	00:00	00:00	00:00	00:00
BIGDAWG_SynthControl_Dataset	SCo0019	0	32:02	26:01:01	03:01:02	11:04:01	06:02:01	06:02:01	01:01:02:01	02:01:01:01	00:00	00:00	00:00	00:00
BIGDAWG_SynthControl_Dataset	SCo0020	0	29:01:01:01	02:05:01	04:01:01	15:01:01:01	04:01:01	06:05:01	00:00	00:00	01:01:01:01	00:00	00:00	01:01:01
BIGDAWG_SynthControl_Dataset	SCo0021	0	26:08	02:05:01	08:01:03	07:01:01:01	06:05:01	05:02:01	00:00	00:00	00:00	01:03:03	00:00	00:00
BIGDAWG_SynthControl_Dataset	SCo0022	0	02:05:01	24:02:04	04:01:01	15:01:01:01	03:01:01:01	03:01:01:03	00:00	00:00	01:01:01:01	00:00	00:00	01:01:01
BIGDAWG_SynthControl_Dataset	SCo0023	0	24:02:01:01	26:01:01	07:01:01:01	11:04:01	02:02:01	03:01:01:01	00:00	02:01:01:01	01:03:03	00:00	00:00	00:00
BIGDAWG_SynthControl_Dataset	SCo0024	0	29:01:01:01	24:02:04	03:01:01:01	15:01:01:01	05:01:01:01	03:03:02:03	01:01:02:02	00:00	00:00	00:00	00:00	01:01:01
BIGDAWG_SynthControl_Dataset	SCo0025	0	26:08	23:01:01	08:01:03	04:01:01	03:02:01	04:01:01	00:00	00:00	00:00	01:01:01:01	00:00	00:00
BIGDAWG_SynthControl_Dataset	SCo0026	0	26:08	02:05:01	08:01:03	07:01:01:01	03:01:01:01	03:01:01:01	00:00	00:00	00:00	01:03:03	00:00	00:00
BIGDAWG_SynthControl_Dataset	SCo0027	0	24:02:01:01	68:06	07:01:01:01	04:01:01	03:01:01:01	06:05:01	00:00	00:00	01:03:03	01:01:01:01	00:00	00:00
BIGDAWG_SynthControl_Dataset	SCo0028	0	02:01:01:01	03:01:03	14:01:01	15:01:01:01	06:03:01	03:03:02:03	02:02:01:02	00:00	00:00	00:00	00:00	01:01:01
BIGDAWG_SynthControl_Dataset	SCo0029	0	03:01:03	03:01:01:01	15:01:01:01	15:01:01:01	03:03:02:03	03:02:12	00:00	00:00	00:00	00:00	01:01:01	01:01:01
BIGDAWG_SynthControl_Dataset	SCo0030	0	01:01:01:01	68:06	01:01:01	04:01:01	03:01:01:01	06:05:01	00:00	00:00	00:00	01:01:01:01	00:00	00:00
BIGDAWG_SynthControl_Dataset	SCo0031	0	32:02	68:06	03:01:02	11:03	06:02:01	06:05:01	01:01:02:01	03:01:01	00:00	00:00	00:00	00:00
BIGDAWG_SynthControl_Dataset	SCo0032	0	24:02:01:01	11:01:01:01	07:01:01:01	04:01:01	02:02:01	06:05:01	00:00	00:00	01:03:03	01:01:01:01	00:00	00:00
BIGDAWG_SynthControl_Dataset	SCo0033	0	26:08	03:01:03	14:01:01	15:01:01:01	03:02:12	03:02:12	02:02:01:02	00:00	00:00	00:00	00:00	01:01:01
BIGDAWG_SynthControl_Dataset	SCo0034	0	32:02	26:01:01	07:01:01:01	15:01:01:01	02:02:01	03:03:02:03	00:00	00:00	01:03:03	00:00	00:00	01:01:01
BIGDAWG_SynthControl_Dataset	SCo0035	0	68:06	26:01:01	01:01:01	15:01:01:01	05:03:01:01	03:03:02:03	00:00	00:00	00:00	00:00	00:00	01:01:01
BIGDAWG_SynthControl_Dataset	SCo0036	0	26:08	11:01:01:01	14:01:01	04:01:01	02:01:01	04:01:01	02:02:01:02	00:00	00:00	01:01:01:01	00:00	00:00
BIGDAWG_SynthControl_Dataset	SCo0037	0	01:01:01:01	24:02:04	01:01:01	03:01:01:01	05:03:01:01	05:01:01:01	00:00	01:01:02:02	00:00	00:00	00:00	00:00
BIGDAWG_SynthControl_Dataset	SCo0038	0	26:08	01:01:01:01	01:01:01	15:01:01:01	05:03:01:01	03:03:02:03	00:00	00:00	00:00	00:00	00:00	01:01:01
BIGDAWG_SynthControl_Dataset	SCo0039	0	31:01:02:02	03:01:03	08:01:03	15:01:01:01	06:01:01	03:03:02:03	00:00	00:00	00:00	00:00	00:00	01:01:01
BIGDAWG_SynthControl_Dataset	SCo0040	0	25:01:01	03:01:03	14:01:01	15:01:01:01	06:03:01	03:03:02:03	02:02:01:02	00:00	00:00	00:00	00:00	01:01:01
BIGDAWG_SynthControl_Dataset	SCo0041	0	01:01:01:01	32:02	01:01:01	03:01:02	05:01:01:03	06:02:01	00:00	01:01:02:01	00:00	00:00	00:00	00:00
BIGDAWG_SynthControl_Dataset	SCo0042	0	32:02	68:06	****	****	06:02:01	06:05:01	****	****	****	****	****	****
BIGDAWG_SynthControl_Dataset	SCo0043	0	01:01:01:01	23:01:01	01:01:01	14:01:01	05:03:01:01	05:01:01:03	00:00	02:02:01:02	00:00	00:00	00:00	00:00
BIGDAWG_SynthControl_Dataset	SCo0044	0	31:01:02:01	26:01:01	03:01:01:01	11:04:01	05:01:01:01	03:02:12	01:01:02:02	02:01:01:01	00:00	00:00	00:00	00:00
BIGDAWG_SynthControl_Dataset	SCo0045	0	03:01:01:01	26:01:01	08:01:03	07:01:01:01	03:02:01	02:02:01	00:00	00:00	00:00	01:03:03	00:00	00:00
BIGDAWG_SynthControl_Dataset	SCo0046	0	32:02	03:01:03	03:01:02	15:01:01:01	06:02:01	03:03:02:03	01:01:02:01	00:00	00:00	00:00	00:00	01:01:01
BIGDAWG_SynthControl_Dataset	SCo0047	0	68:01:01	03:01:01:01	11:01:01	15:01:01:01	03:02:12	03:02:12	03:01:01	00:00	00:00	00:00	00:00	01:01:01
BIGDAWG_SynthControl_Dataset	SCo0048	0	32:02	68:06	08:01:03	15:01:01:01	06:02:01	06:05:01	00:00	00:00	00:00	00:00	00:00	01:01:01
BIGDAWG_SynthControl_Dataset	SCo0049	0	01:01:01:01	29:02:01:02	01:01:01	01:01:01	05:03:01:01	05:03:01:01	00:00	00:00	00:00	00:00	00:00	00:00
BIGDAWG_SynthControl_Dataset	SCo0050	0	29:01:01:01	03:01:03	14:01:01	15:01:01:01	03:02:01	03:03:02:03	02:02:01:02	00:00	00:00	00:00	00:00	01:01:01
BIGDAWG_SynthControl_Dataset	SCo0051	0	26:08	29:02:01:02	01:01:01	07:01:01:01	05:03:01:01	02:02:01	00:00	00:00	00:00	01:03:03	00:00	00:00
BIGDAWG_SynthControl_Dataset	SCo0052	0	26:08	02:05:01	08:01:03	07:01:01:01	03:01:01:01	03:01:01:01	00:00	00:00	00:00	01:03:03	00:00	00:00
BIGDAWG_SynthControl_Dataset	SCo0053	0	29:02:01:02	32:02	13:02:01	03:01:02	03:02:01	06:02:01	01:01:02:01	01:01:02:01	00:00	00:00	00:00	00:00
BIGDAWG_SynthControl_Dataset	SCo0054	0	01:01:01:01	29:01:01:01	01:01:01	14:01:01	05:03:01:01	03:01:01:03	00:00	02:02:01:02	00:00	00:00	00:00	00:00
BIGDAWG_SynthControl_Dataset	SCo0055	0	03:01:03	02:05:01	15:01:01:01	13:01:01	03:03:02:03	03:01:01:01	00:00	01:01:02:01	00:00	00:00	01:01:01	00:00
BIGDAWG_SynthControl_Dataset	SCo0056	0	26:08	29:02:01:02	01:01:01	07:01:01:01	05:03:01:01	02:02:01	00:00	00:00	00:00	01:03:03	00:00	00:00
BIGDAWG_SynthControl_Dataset	SCo0057	0	24:02:01:01	26:01:01	07:01:01:01	11:04:01	02:02:01	03:02:12	00:00	02:01:01:01	01:03:03	00:00	00:00	00:00
BIGDAWG_SynthControl_Dataset	SCo0058	0	01:01:01:01	32:02	01:01:01	03:01:02	06:02:01	06:02:01	00:00	01:01:02:01	00:00	00:00	00:00	00:00
BIGDAWG_SynthControl_Dataset	SCo0059	0	32:02	11:01:01:02	03:01:02	15:01:01:01	06:02:01	03:03:02:03	01:01:02:01	00:00	00:00	00:00	00:00	01:01:01
BIGDAWG_SynthControl_Dataset	SCo0060	0	29:02:01:02	03:01:03	03:01:01:01	15:01:01:01	05:01:01:01	03:01:01:01	01:01:02:02	00:00	00:00	00:00	00:00	01:01:01
BIGDAWG_SynthControl_Dataset	SCo0061	0	24:02:01:01	68:01:01	07:01:01:01	11:01:01	02:02:01	05:02:01	00:00	03:01:01	01:03:03	00:00	00:00	00:00
BIGDAWG_SynthControl_Dataset	SCo0062	0	03:01:01:01	68:06	08:01:03	15:01:01:01	06:02:01	06:02:01	00:00	00:00	00:00	00:00	00:00	01:01:01
BIGDAWG_SynthControl_Dataset	SCo0063	0	01:01:01:01	68:06	01:01:01	08:01:03	06:02:01	03:01:01:01	00:00	00:00	00:00	00:00	00:00	00:00
BIGDAWG_SynthControl_Dataset	SCo0064	0	29:02:01:02	31:01:02:02	13:02:01	08:01:03	03:02:01	06:01:01	01:01:02:01	00:00	00:00	00:00	00:00	00:00
BIGDAWG_SynthControl_Dataset	SCo0065	0	24:02:01:01	23:01:01	07:01:01:01	07:01:01:01	02:02:01	02:02:01	00:00	00:00	01:03:03	01:03:03	00:00	00:00
BIGDAWG_SynthControl_Dataset	SCo0066	0	02:05:01	02:05:01	01:01:01	08:01:03	05:03:01:01	03:01:01:01	00:00	00:00	00:00	00:00	00:00	00:00
BIGDAWG_SynthControl_Dataset	SCo0067	0	29:02:01:02	03:01:01:01	08:01:03	07:01:01:01	06:02:01	05:02:01	00:00	00:00	00:00	01:03:03	00:00	00:00
BIGDAWG_SynthControl_Dataset	SCo0068	0	24:02:01:01	03:01:03	07:01:01:01	15:01:01:01	02:02:01	03:03:02:03	00:00	00:00	01:03:03	00:00	00:00	01:01:01
BIGDAWG_SynthControl_Dataset	SCo0069	0	02:05:01	68:06	08:01:03	15:01:01:01	03:02:12	03:01:01:01	00:00	00:00	00:00	00:00	00:00	01:01:01
BIGDAWG_SynthControl_Dataset	SCo0070	0	26:08	68:01:01	08:01:03	11:01:01	06:03:01	05:03:01:01	00:00	03:01:01	00:00	00:00	00:00	00:00
BIGDAWG_SynthControl_Dataset	SCo0071	0	02:01:01:01	03:01:01:01	11:01:01	15:01:01:01	05:01:01:03	03:03:02:03	03:01:01	00:00	00:00	00:00	00:00	01:01:01
BIGDAWG_SynthControl_Dataset	SCo0072	0	26:08	68:01:01	08:01:03	11:01:01	06:05:01	05:02:01	00:00	03:01:01	00:00	00:00	00:00	00:00
BIGDAWG_SynthControl_Dataset	SCo0073	0	01:01:01:01	26:01:01	01:01:01	11:04:01	06:05:01	03:01:01:03	00:00	02:01:01:01	00:00	00:00	00:00	00:00
BIGDAWG_SynthControl_Dataset	SCo0074	0	32:02	02:05:01	08:01:03	15:01:01:01	06:02:01	03:01:01:01	00:00	00:00	00:00	00:00	00:00	01:01:01
BIGDAWG_SynthControl_Dataset	SCo0075	0	03:01:03	26:01:01	15:01:01:01	11:04:01	03:03:02:03	03:02:12	00:00	02:01:01:01	00:00	00:00	01:01:01	00:00
BIGDAWG_SynthControl_Dataset	SCo0076	0	24:02:01:01	03:01:01:01	07:01:01:01	11:01:01	03:02:01	06:05:01	00:00	03:01:01	01:03:03	00:00	00:00	00:00
BIGDAWG_SynthControl_Dataset	SCo0077	0	25:01:01	32:02	08:01:03	03:01:02	02:01:01	06:02:01	00:00	01:01:02:01	00:00	00:00	00:00	00:00
BIGDAWG_SynthControl_Dataset	SCo0078	0	26:08	31:01:02:01	01:01:01	08:01:03	05:03:01:01	05:01:01:03	00:00	00:00	00:00	00:00	00:00	00:00
BIGDAWG_SynthControl_Dataset	SCo0079	0	03:01:03	02:05:01	15:01:01:01	13:01:01	03:03:02:03	03:01:01:01	00:00	01:01:02:01	00:00	00:00	01:01:01	00:00
BIGDAWG_SynthControl_Dataset	SCo0080	0	03:01:01:01	02:05:01	07:01:01:01	15:01:01:01	02:02:01	06:05:01	00:00	00:00	01:03:03	00:00	00:00	01:01:01
BIGDAWG_SynthControl_Dataset	SCo0081	0	03:01:03	24:02:04	15:01:01:01	11:04:01	03:03:02:03	03:02:12	00:00	02:01:01:01	00:00	00:00	01:01:01	00:00
BIGDAWG_SynthControl_Dataset	SCo0082	0	03:01:01:01	68:06	08:01:03	15:01:01:01	06:02:01	06:02:01	00:00	00:00	00:00	00:00	00:00	01:01:01
BIGDAWG_SynthControl_Dataset	SCo0083	0	24:02:01:01	03:01:01:01	07:01:01:01	11:01:01	03:03:02:03	06:05:01	00:00	03:01:01	01:03:03	00:00	00:00	00:00
BIGDAWG_SynthControl_Dataset	SCo0084	0	29:02:01:02	02:05:01	01:01:01	15:01:01:01	05:03:01:01	03:03:02:03	00:00	00:00	00:00	00:00	00:00	01:01:01
BIGDAWG_SynthControl_Dataset	SCo0085	0	26:08	11:01:01:01	04:04:01	04:01:01	05:01:01:03	04:01:01	00:00	00:00	01:03:01:03	01:01:01:01	00:00	00:00
BIGDAWG_SynthControl_Dataset	SCo0086	0	32:02	26:01:01	07:01:01:01	15:01:01:01	02:02:01	03:02:12	00:00	00:00	01:03:03	00:00	00:00	01:01:01
BIGDAWG_SynthControl_Dataset	SCo0087	0	02:01:01:01	01:01:01:01	15:01:01:01	15:01:01:01	03:03:02:03	05:02:01	00:00	00:00	00:00	00:00	01:01:01	01:01:01
BIGDAWG_SynthControl_Dataset	SCo0088	0	24:02:01:01	03:01:03	07:01:01:01	15:01:01:01	02:02:01	03:03:02:03	00:00	00:00	01:03:03	00:00	00:00	01:01:01
BIGDAWG_SynthControl_Dataset	SCo0089	0	26:08	24:02:01:01	03:01:01:01	07:01:01:01	03:02:12	05:02:01	01:01:02:02	00:00	00:00	01:03:03	00:00	00:00
BIGDAWG_SynthControl_Dataset	SCo0090	0	02:01:01:01	01:01:01:01	15:01:01:01	15:01:01:01	03:03:02:03	03:01:01:03	00:00	00:00	00:00	00:00	01:01:01	01:01:01
BIGDAWG_SynthControl_Dataset	SCo0091	0	01:01:01:01	11:01:01:02	01:01:01	01:01:01	05:03:01:01	05:03:01:01	00:00	00:00	00:00	00:00	00:00	00:00
BIGDAWG_SynthControl_Dataset	SCo0092	0	24:02:01:01	11:01:01:02	07:01:01:01	07:01:01:01	02:02:01	05:02:01	00:00	00:00	01:03:03	01:03:03	00:00	00:00
BIGDAWG_SynthControl_Dataset	SCo0093	0	01:01:01:01	25:01:01	01:01:01	14:01:01	05:03:01:01	03:01:01:03	00:00	02:02:01:02	00:00	00:00	00:00	00:00
BIGDAWG_SynthControl_Dataset	SCo0094	0	01:01:01:01	24:02:04	01:01:01	03:01:01:01	05:03:01:01	05:01:01:01	00:00	01:01:02:02	00:00	00:00	00:00	00:00
BIGDAWG_SynthControl_Dataset	SCo0095	0	31:01:02:01	32:01:01	03:01:01:01	03:01:01:01	05:01:01:01	05:01:01:01	01:01:02:02	01:01:02:02	00:00	00:00	00:00	00:00
BIGDAWG_SynthControl_Dataset	SCo0096	0	31:01:02:01	68:06	03:01:01:01	11:03	05:01:01:01	06:05:01	01:01:02:02	03:01:01	00:00	00:00	00:00	00:00
BIGDAWG_SynthControl_Dataset	SCo0097	0	25:01:01	11:01:01:02	08:01:03	11:01:01	06:03:01	03:01:01:03	00:00	03:01:01	00:00	00:00	00:00	00:00
BIGDAWG_SynthControl_Dataset	SCo0098	0	24:02:01:01	24:02:04	07:01:01:01	07:01:01:01	02:02:01	02:02:01	00:00	00:00	01:03:03	01:03:03	00:00	00:00
BIGDAWG_SynthControl_Dataset	SCo0099	0	26:08	31:01:02:02	04:04:01	08:01:03	05:01:01:03	02:01:01	00:00	00:00	01:03:01:03	00:00	00:00	00:00
BIGDAWG_SynthControl_Dataset	SCo0100	0	32:01:01	68:06	08:01:03	11:03	02:01:01	06:05:01	00:00	03:01:01	00:00	00:00	00:00	00:00
BIGDAWG_SynthControl_Dataset	SCo0101	0	02:01:01:01	02:05:01	08:01:03	13:01:01	02:01:01	03:01:01:01	00:00	01:01:02:01	00:00	00:00	00:00	00:00
BIGDAWG_SynthControl_Dataset	SCo0102	0	29:02:01:02	29:02:01:02	08:01:03	04:01:01	05:01:01:03	03:02:12	00:00	00:00	00:00	01:01:01:01	00:00	00:00
BIGDAWG_SynthControl_Dataset	SCo0103	0	32:02	03:01:01:01	08:01:03	15:01:01:01	06:02:01	03:02:12	00:00	00:00	00:00	00:00	00:00	01:01:01
BIGDAWG_SynthControl_Dataset	SCo0104	0	01:01:01:01	32:02	01:01:01	03:01:02	05:01:01:03	06:02:01	00:00	01:01:02:01	00:00	00:00	00:00	00:00
BIGDAWG_SynthControl_Dataset	SCo0105	0	32:02	03:01:01:01	08:01:03	15:01:01:01	06:02:01	03:02:12	00:00	00:00	00:00	00:00	00:00	01:01:01
BIGDAWG_SynthControl_Dataset	SCo0106	0	29:02:01:02	24:02:01:01	03:01:01:01	07:01:01:01	05:01:01:01	02:02:01	01:01:02:02	00:00	00:00	01:03:03	00:00	00:00
BIGDAWG_SynthControl_Dataset	SCo0107	0	03:01:01:01	02:05:01	07:01:01:01	15:01:01:01	02:02:01	03:02:12	00:00	00:00	01:03:03	00:00	00:00	01:01:01
BIGDAWG_SynthControl_Dataset	SCo0108	0	01:01:01:01	03:01:01:01	01:01:01	04:01:01	03:02:01	06:05:01	00:00	00:00	00:00	01:01:01:01	00:00	00:00
BIGDAWG_SynthControl_Dataset	SCo0109	0	29:02:01:02	32:02	07:01:01:01	15:01:01:01	06:05:01	06:05:01	00:00	00:00	01:03:03	00:00	00:00	01:01:01
BIGDAWG_SynthControl_Dataset	SCo0110	0	02:01:01:01	03:01:01:01	11:01:01	15:01:01:01	05:01:01:03	03:03:02:03	03:01:01	00:00	00:00	00:00	00:00	01:01:01
BIGDAWG_SynthControl_Dataset	SCo0111	0	02:01:01:01	24:02:04	08:01:03	11:01:01	05:02:01	03:01:01:03	00:00	03:01:01	00:00	00:00	00:00	00:00
BIGDAWG_SynthControl_Dataset	SCo0112	0	32:01:01	03:01:01:01	03:01:01:01	15:01:01:01	05:01:01:01	03:02:12	01:01:02:02	00:00	00:00	00:00	00:00	01:01:01
BIGDAWG_SynthControl_Dataset	SCo0113	0	29:02:01:02	02:05:01	08:01:03	07:01:01:01	06:02:01	03:01:01:03	00:00	00:00	00:00	01:03:03	00:00	00:00
BIGDAWG_SynthControl_Dataset	SCo0114	0	32:02	03:01:01:01	08:01:03	15:01:01:01	06:02:01	03:02:12	00:00	00:00	00:00	00:00	00:00	01:01:01
BIGDAWG_SynthControl_Dataset	SCo0115	0	29:02:01:02	31:01:02:01	13:02:01	03:01:01:01	03:02:01	05:01:01:01	01:01:02:01	01:01:02:02	00:00	00:00	00:00	00:00
BIGDAWG_SynthControl_Dataset	SCo0116	0	02:01:01:01	32:02	08:01:03	03:01:02	06:03:01	06:02:01	00:00	01:01:02:01	00:00	00:00	00:00	00:00
BIGDAWG_SynthControl_Dataset	SCo0117	0	32:02	03:01:03	03:01:02	15:01:01:01	06:02:01	03:03:02:03	01:01:02:01	00:00	00:00	00:00	00:00	01:01:01
BIGDAWG_SynthControl_Dataset	SCo0118	0	25:01:01	02:05:01	08:01:03	13:01:01	05:01:01:03	03:01:01:01	00:00	01:01:02:01	00:00	00:00	00:00	00:00
BIGDAWG_SynthControl_Dataset	SCo0119	0	31:01:02:01	03:01:01:01	03:01:01:01	08:01:03	05:01:01:01	06:05:01	01:01:02:02	00:00	00:00	00:00	00:00	00:00
BIGDAWG_SynthControl_Dataset	SCo0120	0	68:01:01	02:05:01	11:01:01	13:01:01	06:03:01	03:01:01:01	03:01:01	01:01:02:01	00:00	00:00	00:00	00:00
BIGDAWG_SynthControl_Dataset	SCo0121	0	01:01:01:01	29:02:01:02	01:01:01	01:01:01	05:03:01:01	05:03:01:01	00:00	00:00	00:00	00:00	00:00	00:00
BIGDAWG_SynthControl_Dataset	SCo0122	0	29:01:01:01	24:02:01:01	14:01:01	07:01:01:01	05:01:01:03	02:02:01	02:02:01:02	00:00	00:00	01:03:03	00:00	00:00
BIGDAWG_SynthControl_Dataset	SCo0123	0	02:01:01:01	11:01:01:02	08:01:03	11:01:01	06:03:01	03:02:01	00:00	03:01:01	00:00	00:00	00:00	00:00
BIGDAWG_SynthControl_Dataset	SCo0124	0	31:01:02:01	03:01:03	03:01:01:01	15:01:01:01	05:01:01:01	03:02:12	01:01:02:02	00:00	00:00	00:00	00:00	01:01:01
BIGDAWG_SynthControl_Dataset	SCo0125	0	32:02	26:01:01	03:01:02	11:04:01	06:02:01	06:02:01	01:01:02:01	02:01:01:01	00:00	00:00	00:00	00:00
BIGDAWG_SynthControl_Dataset	SCo0126	0	26:08	03:01:01:01	08:01:03	07:01:01:01	03:02:01	03:01:01:01	00:00	00:00	00:00	01:03:03	00:00	00:00
BIGDAWG_SynthControl_Dataset	SCo0127	0	32:02	02:05:01	08:01:03	15:01:01:01	06:02:01	03:01:01:01	00:00	00:00	00:00	00:00	00:00	01:01:01
BIGDAWG_SynthControl_Dataset	SCo0128	0	32:02	11:01:01:01	03:01:02	04:01:01	06:02:01	04:01:01	01:01:02:01	00:00	00:00	01:01:01:01	00:00	00:00
BIGDAWG_SynthControl_Dataset	SCo0129	0	68:01:01	26:01:01	11:01:01	11:04:01	03:01:01:01	05:02:01	03:01:01	02:01:01:01	00:00	00:00	00:00	00:00
BIGDAWG_SynthControl_Dataset	SCo0130	0	24:02:01:01	68:01:01	07:01:01:01	11:01:01	02:02:01	03:01:01:01	00:00	03:01:01	01:03:03	00:00	00:00	00:00
BIGDAWG_SynthControl_Dataset	SCo0131	0	03:01:03	03:01:01:01	15:01:01:01	15:01:01:01	03:03:02:03	03:02:12	00:00	00:00	00:00	00:00	01:01:01	01:01:01
BIGDAWG_SynthControl_Dataset	SCo0132	0	68:06	26:01:01	11:03	11:04:01	06:05:01	06:05:01	03:01:01	02:01:01:01	00:00	00:00	00:00	00:00
BIGDAWG_SynthControl_Dataset	SCo0133	0	01:01:01:01	03:01:03	01:01:01	15:01:01:01	06:02:01	03:02:12	00:00	00:00	00:00	00:00	00:00	01:01:01
BIGDAWG_SynthControl_Dataset	SCo0134	0	03:01:01:01	02:05:01	07:01:01:01	15:01:01:01	02:02:01	06:05:01	00:00	00:00	01:03:03	00:00	00:00	01:01:01
BIGDAWG_SynthControl_Dataset	SCo0135	0	01:01:01:01	03:01:01:01	01:01:01	04:01:01	03:02:01	06:05:01	00:00	00:00	00:00	01:01:01:01	00:00	00:00
BIGDAWG_SynthControl_Dataset	SCo0136	0	31:01:02:01	24:02:04	03:01:01:01	04:01:01	05:01:01:01	04:01:01	01:01:02:02	00:00	00:00	01:01:01:01	00:00	00:00
BIGDAWG_SynthControl_Dataset	SCo0137	0	29:02:01:02	68:01:01	04:01:01	11:01:01	04:01:01	06:05:01	00:00	03:01:01	01:01:01:01	00:00	00:00	00:00
BIGDAWG_SynthControl_Dataset	SCo0138	0	68:06	26:01:01	01:01:01	15:01:01:01	05:03:01:01	03:03:02:03	00:00	00:00	00:00	00:00	00:00	01:01:01
BIGDAWG_SynthControl_Dataset	SCo0139	0	26:08	03:01:01:01	08:01:03	07:01:01:01	03:02:12	03:02:12	00:00	00:00	00:00	01:03:03	00:00	00:00
BIGDAWG_SynthControl_Dataset	SCo0140	0	32:01:01	32:02	14:01:01	03:01:02	02:01:01	06:02:01	02:02:01:02	01:01:02:01	00:00	00:00	00:00	00:00
BIGDAWG_SynthControl_Dataset	SCo0141	0	26:08	68:06	01:01:01	15:01:01:01	06:05:01	06:05:01	00:00	00:00	00:00	00:00	00:00	01:01:01
BIGDAWG_SynthControl_Dataset	SCo0142	0	29:02:01:02	68:06	01:01:01	15:01:01:01	03:02:01	03:02:12	00:00	00:00	00:00	00:00	00:00	01:01:01
BIGDAWG_SynthControl_Dataset	SCo0143	0	02:01:01:01	68:06	01:01:01	08:01:03	05:03:01:01	05:01:01:03	00:00	00:00	00:00	00:00	00:00	00:00
BIGDAWG_SynthControl_Dataset	SCo0144	0	03:01:01:01	68:06	08:01:03	15:01:01:01	06:02:01	03:01:01:01	00:00	00:00	00:00	00:00	00:00	01:01:01
BIGDAWG_SynthControl_Dataset	SCo0145	0	32:01:01	24:02:04	14:01:01	08:01:03	06:03:01	05:01:01:03	02:02:01:02	00:00	00:00	00:00	00:00	00:00
BIGDAWG_SynthControl_Dataset	SCo0146	0	03:01:01:01	26:01:01	01:01:01	07:01:01:01	05:03:01:01	05:03:01:01	00:00	00:00	00:00	01:03:03	00:00	00:00
BIGDAWG_SynthControl_Dataset	SCo0147	0	32:02	03:01:01:01	08:01:03	15:01:01:01	06:02:01	03:02:12	00:00	00:00	00:00	00:00	00:00	01:01:01
BIGDAWG_SynthControl_Dataset	SCo0148	0	24:02:01:01	02:05:01	07:01:01:01	13:01:01	02:02:01	03:01:01:01	00:00	01:01:02:01	01:03:03	00:00	00:00	00:00
BIGDAWG_SynthControl_Dataset	SCo0149	0	29:02:01:02	03:01:01:01	08:01:03	07:01:01:01	06:02:01	05:02:01	00:00	00:00	00:00	01:03:03	00:00	00:00
BIGDAWG_SynthControl_Dataset	SCo0150	0	29:02:01:02	68:06	01:01:01	15:01:01:01	03:02:01	03:01:01:01	00:00	00:00	00:00	00:00	00:00	01:01:01
BIGDAWG_SynthControl_Dataset	SCo0151	0	02:01:01:01	24:02:01:01	14:01:01	07:01:01:01	06:03:01	02:02:01	02:02:01:02	00:00	00:00	01:03:03	00:00	00:00
BIGDAWG_SynthControl_Dataset	SCo0152	0	24:02:01:01	03:01:03	07:01:01:01	15:01:01:01	02:02:01	03:03:02:03	00:00	00:00	01:03:03	00:00	00:00	01:01:01
BIGDAWG_SynthControl_Dataset	SCo0153	0	26:08	29:01:01:01	08:01:03	08:01:03	02:01:01	03:02:12	00:00	00:00	00:00	00:00	00:00	00:00
BIGDAWG_SynthControl_Dataset	SCo0154	0	02:01:01:01	29:02:01:02	08:01:03	08:01:03	03:02:01	05:02:01	00:00	00:00	00:00	00:00	00:00	00:00
BIGDAWG_SynthControl_Dataset	SCo0155	0	29:02:01:02	68:06	01:01:01	15:01:01:01	03:02:01	03:02:12	00:00	00:00	00:00	00:00	00:00	01:01:01
BIGDAWG_SynthControl_Dataset	SCo0156	0	03:01:03	26:01:01	15:01:01:01	11:04:01	03:03:02:03	06:05:01	00:00	02:01:01:01	00:00	00:00	01:01:01	00:00
BIGDAWG_SynthControl_Dataset	SCo0157	0	26:08	24:02:01:01	03:01:01:01	07:01:01:01	03:02:12	05:02:01	01:01:02:02	00:00	00:00	01:03:03	00:00	00:00
BIGDAWG_SynthControl_Dataset	SCo0158	0	02:05:01	26:01:01	08:01:03	07:01:01:01	03:02:01	02:02:01	00:00	00:00	00:00	01:03:03	00:00	00:00
BIGDAWG_SynthControl_Dataset	SCo0159	0	03:01:01:01	23:01:01	07:01:01:01	04:01:01	02:02:01	04:01:01	00:00	00:00	01:03:03	01:01:01:01	00:00	00:00
BIGDAWG_SynthControl_Dataset	SCo0160	0	32:02	23:01:01	03:01:02	15:01:01:01	06:02:01	03:03:02:03	01:01:02:01	00:00	00:00	00:00	00:00	01:01:01
BIGDAWG_SynthControl_Dataset	SCo0161	0	31:01:02:01	25:01:01	03:01:01:01	11:01:01	05:01:01:01	02:01:01	01:01:02:02	03:01:01	00:00	00:00	00:00	00:00
BIGDAWG_SynthControl_Dataset	SCo0162	0	26:08	24:02:01:01	04:04:01	07:01:01:01	03:02:12	03:02:12	00:00	00:00	01:03:01:03	01:03:03	00:00	00:00
BIGDAWG_SynthControl_Dataset	SCo0163	0	24:02:01:01	03:01:01:01	07:01:01:01	11:01:01	03:03:02:03	06:05:01	00:00	03:01:01	01:03:03	00:00	00:00	00:00
BIGDAWG_SynthControl_Dataset	SCo0164	0	68:01:01	11:01:01:02	11:01:01	11:04:01	04:02:01	06:03:01	03:01:01	02:01:01:01	00:00	00:00	00:00	00:00
BIGDAWG_SynthControl_Dataset	SCo0165	0	03:01:01:01	26:01:01	01:01:01	07:01:01:01	05:03:01:01	05:03:01:01	00:00	00:00	00:00	01:03:03	00:00	00:00
BIGDAWG_SynthControl_Dataset	SCo0166	0	26:08	68:06	01:01:01	15:01:01:01	03:01:01:01	06:05:01	00:00	00:00	00:00	00:00	00:00	01:01:01
BIGDAWG_SynthControl_Dataset	SCo0167	0	29:01:01:01	29:02:01:02	08:01:03	04:01:01	06:02:01	04:01:01	00:00	00:00	00:00	01:01:01:01	00:00	00:00
BIGDAWG_SynthControl_Dataset	SCo0168	0	03:01:03	03:01:03	15:01:01:01	15:01:01:01	03:03:02:03	03:03:02:03	00:00	00:00	00:00	00:00	01:01:01	01:01:01
BIGDAWG_SynthControl_Dataset	SCo0169	0	02:01:01:01	24:02:04	08:01:03	11:01:01	05:02:01	03:01:01:03	00:00	03:01:01	00:00	00:00	00:00	00:00
BIGDAWG_SynthControl_Dataset	SCo0170	0	32:02	68:06	****	****	06:02:01	06:05:01	****	****	****	****	****	****
BIGDAWG_SynthControl_Dataset	SCo0171	0	32:02	11:01:01:02	01:01:01	07:01:01:01	05:03:01:01	02:02:01	00:00	00:00	00:00	01:03:03	00:00	00:00
BIGDAWG_SynthControl_Dataset	SCo0172	0	68:01:01	03:01:01:01	11:01:01	15:01:01:01	05:01:01:03	06:05:01	03:01:01	00:00	00:00	00:00	00:00	01:01:01
BIGDAWG_SynthControl_Dataset	SCo0173	0	03:01:03	03:01:03	15:01:01:01	15:01:01:01	03:03:02:03	03:03:02:03	00:00	00:00	00:00	00:00	01:01:01	01:01:01
BIGDAWG_SynthControl_Dataset	SCo0174	0	26:08	68:06	01:01:01	15:01:01:01	03:01:01:01	06:05:01	00:00	00:00	00:00	00:00	00:00	01:01:01
BIGDAWG_SynthControl_Dataset	SCo0175	0	01:01:01:01	31:01:02:01	01:01:01	03:01:01:01	05:03:01:01	05:03:01:01	00:00	01:01:02:02	00:00	00:00	00:00	00:00
BIGDAWG_SynthControl_Dataset	SCo0176	0	32:02	02:05:01	08:01:03	15:01:01:01	06:02:01	03:01:01:01	00:00	00:00	00:00	00:00	00:00	01:01:01
BIGDAWG_SynthControl_Dataset	SCo0177	0	32:01:01	68:01:01	14:01:01	11:01:01	03:01:01:03	03:01:01:03	02:02:01:02	03:01:01	00:00	00:00	00:00	00:00
BIGDAWG_SynthControl_Dataset	SCo0178	0	01:01:01:01	29:02:01:02	01:01:01	01:01:01	05:03:01:01	05:03:01:01	00:00	00:00	00:00	00:00	00:00	00:00
BIGDAWG_SynthControl_Dataset	SCo0179	0	02:05:01	23:01:01	07:01:01:01	04:01:01	02:02:01	04:01:01	00:00	00:00	01:03:03	01:01:01:01	00:00	00:00
BIGDAWG_SynthControl_Dataset	SCo0180	0	11:01:01:01	03:01:01:01	04:01:01	04:01:01	03:02:12	03:01:01:03	00:00	00:00	01:01:01:01	01:01:01:01	00:00	00:00
BIGDAWG_SynthControl_Dataset	SCo0181	0	11:01:01:01	03:01:03	04:01:01	15:01:01:01	04:01:01	03:03:02:03	00:00	00:00	01:01:01:01	00:00	00:00	01:01:01
BIGDAWG_SynthControl_Dataset	SCo0182	0	26:08	68:06	01:01:01	15:01:01:01	06:05:01	06:05:01	00:00	00:00	00:00	00:00	00:00	01:01:01
BIGDAWG_SynthControl_Dataset	SCo0183	0	01:01:01:01	68:06	01:01:01	04:01:01	03:01:01:01	06:05:01	00:00	00:00	00:00	01:01:01:01	00:00	00:00
BIGDAWG_SynthControl_Dataset	SCo0184	0	32:02	03:01:01:01	08:01:03	15:01:01:01	06:02:01	03:02:12	00:00	00:00	00:00	00:00	00:00	01:01:01
BIGDAWG_SynthControl_Dataset	SCo0185	0	26:08	01:01:01:01	01:01:01	15:01:01:01	03:02:12	06:05:01	00:00	00:00	00:00	00:00	00:00	01:01:01
BIGDAWG_SynthControl_Dataset	SCo0186	0	25:01:01	68:06	08:01:03	04:01:01	03:02:12	05:02:01	00:00	00:00	00:00	01:01:01:01	00:00	00:00
BIGDAWG_SynthControl_Dataset	SCo0187	0	24:02:01:01	68:06	07:01:01:01	04:01:01	03:02:12	06:05:01	00:00	00:00	01:03:03	01:01:01:01	00:00	00:00
BIGDAWG_SynthControl_Dataset	SCo0188	0	01:01:01:01	68:06	01:01:01	11:03	03:02:12	06:05:01	00:00	03:01:01	00:00	00:00	00:00	00:00
BIGDAWG_SynthControl_Dataset	SCo0189	0	29:02:01:02	02:05:01	08:01:03	07:01:01:01	06:02:01	03:01:01:03	00:00	00:00	00:00	01:03:03	00:00	00:00
BIGDAWG_SynthControl_Dataset	SCo0190	0	01:01:01:01	32:02	01:01:01	03:01:02	06:02:01	06:02:01	00:00	01:01:02:01	00:00	00:00	00:00	00:00
BIGDAWG_SynthControl_Dataset	SCo0191	0	02:01:01:01	31:01:02:01	14:01:01	03:01:01:01	06:03:01	05:01:01:01	02:02:01:02	01:01:02:02	00:00	00:00	00:00	00:00
BIGDAWG_SynthControl_Dataset	SCo0192	0	01:01:01:01	24:02:01:01	01:01:01	07:01:01:01	03:02:01	06:02:01	00:00	00:00	00:00	01:03:03	00:00	00:00
BIGDAWG_SynthControl_Dataset	SCo0193	0	24:02:01:01	11:01:01:02	07:01:01:01	07:01:01:01	02:02:01	02:01:01	00:00	00:00	01:03:03	01:03:03	00:00	00:00
BIGDAWG_SynthControl_Dataset	SCo0194	0	03:01:03	26:01:01	15:01:01:01	11:04:01	03:03:02:03	03:02:12	00:00	02:01:01:01	00:00	00:00	01:01:01	00:00
BIGDAWG_SynthControl_Dataset	SCo0195	0	01:01:01:01	68:06	01:01:01	08:01:03	06:02:01	03:01:01:01	00:00	00:00	00:00	00:00	00:00	00:00
BIGDAWG_SynthControl_Dataset	SCo0196	0	03:01:01:01	26:01:01	01:01:01	07:01:01:01	05:03:01:01	05:03:01:01	00:00	00:00	00:00	01:03:03	00:00	00:00
BIGDAWG_SynthControl_Dataset	SCo0197	0	03:01:01:01	23:01:01	07:01:01:01	04:01:01	02:02:01	04:01:01	00:00	00:00	01:03:03	01:01:01:01	00:00	00:00
BIGDAWG_SynthControl_Dataset	SCo0198	0	24:02:01:01	02:05:01	07:01:01:01	13:01:01	02:02:01	03:01:01:01	00:00	01:01:02:01	01:03:03	00:00	00:00	00:00
BIGDAWG_SynthControl_Dataset	SCo0199	0	32:02	11:01:01:01	03:01:02	04:01:01	06:02:01	04:01:01	01:01:02:01	00:00	00:00	01:01:01:01	00:00	00:00
BIGDAWG_SynthControl_Dataset	SCo0200	0	01:01:01:01	31:01:02:01	01:01:01	03:01:01:01	05:03:01:01	05:03:01:01	00:00	01:01:02:02	00:00	00:00	00:00	00:00
BIGDAWG_SynthControl_Dataset	SCo0201	0	32:02	02:05:01	08:01:03	15:01:01:01	06:02:01	03:01:01:01	00:00	00:00	00:00	00:00	00:00	01:01:01
BIGDAWG_SynthControl_Dataset	SCo0202	0	03:01:01:01	68:06	07:01:01:01	15:01:01:01	03:03:02:03	06:05:01	00:00	00:00	01:03:03	00:00	00:00	01:01:01
BIGDAWG_SynthControl_Dataset	SCo0203	0	11:01:01:01	11:01:01:01	04:01:01	04:01:01	04:01:01	04:01:01	00:00	00:00	01:01:01:01	01:01:01:01	00:00	00:00
BIGDAWG_SynthControl_Dataset	SCo0204	0	24:02:01:01	24:02:01:01	07:01:01:01	07:01:01:01	02:02:01	03:01:01:03	00:00	00:00	01:03:03	01:03:03	00:00	00:00
BIGDAWG_SynthControl_Dataset	SCo0205	0	02:01:01:01	26:08	08:01:03	08:01:03	03:02:01	03:02:01	00:00	00:00	00:00	00:00	00:00	00:00
BIGDAWG_SynthControl_Dataset	SCo0206	0	01:01:01:01	11:01:01:01	01:01:01	04:01:01	05:03:01:01	04:01:01	00:00	00:00	00:00	01:01:01:01	00:00	00:00
BIGDAWG_SynthControl_Dataset	SCo0207	0	29:01:01:01	03:01:03	14:01:01	15:01:01:01	03:02:01	03:03:02:03	02:02:01:02	00:00	00:00	00:00	00:00	01:01:01
BIGDAWG_SynthControl_Dataset	SCo0208	0	29:02:01:02	32:02	07:01:01:01	15:01:01:01	06:05:01	06:05:01	00:00	00:00	01:03:03	00:00	00:00	01:01:01
BIGDAWG_SynthControl_Dataset	SCo0209	0	03:01:03	02:05:01	15:01:01:01	13:01:01	03:03:02:03	03:01:01:01	00:00	01:01:02:01	00:00	00:00	01:01:01	00:00
BIGDAWG_SynthControl_Dataset	SCo0210	0	24:02:01:01	68:06	07:01:01:01	11:03	02:02:01	06:05:01	00:00	03:01:01	01:03:03	00:00	00:00	00:00
BIGDAWG_SynthControl_Dataset	SCo0211	0	01:01:01:01	25:01:01	01:01:01	14:01:01	05:03:01:01	02:01:01	00:00	02:02:01:02	00:00	00:00	00:00	00:00
BIGDAWG_SynthControl_Dataset	SCo0212	0	68:06	68:06	08:01:03	07:01:01:01	03:02:01	02:02:01	00:00	00:00	00:00	01:03:03	00:00	00:00
BIGDAWG_SynthControl_Dataset	SCo0213	0	01:01:01:01	24:02:04	01:01:01	03:01:01:01	05:03:01:01	05:01:01:01	00:00	01:01:02:02	00:00	00:00	00:00	00:00
BIGDAWG_SynthControl_Dataset	SCo0214	0	26:08	31:01:02:01	01:01:01	08:01:03	05:03:01:01	05:01:01:03	00:00	00:00	00:00	00:00	00:00	00:00
BIGDAWG_SynthControl_Dataset	SCo0215	0	24:02:01:01	24:02:01:01	07:01:01:01	07:01:01:01	02:02:01	03:01:01:03	00:00	00:00	01:03:03	01:03:03	00:00	00:00
BIGDAWG_SynthControl_Dataset	SCo0216	0	24:02:01:01	03:01:01:01	07:01:01:01	11:01:01	03:03:02:03	06:05:01	00:00	03:01:01	01:03:03	00:00	00:00	00:00
BIGDAWG_SynthControl_Dataset	SCo0217	0	31:01:02:01	23:01:01	03:01:01:01	11:01:01	05:01:01:01	03:02:12	01:01:02:02	03:01:01	00:00	00:00	00:00	00:00
BIGDAWG_SynthControl_Dataset	SCo0218	0	68:06	68:06	08:01:03	07:01:01:01	03:02:01	02:02:01	00:00	00:00	00:00	01:03:03	00:00	00:00
BIGDAWG_SynthControl_Dataset	SCo0219	0	02:05:01	68:06	08:01:03	15:01:01:01	03:02:01	06:02:01	00:00	00:00	00:00	00:00	00:00	01:01:01
BIGDAWG_SynthControl_Dataset	SCo0220	0	03:01:03	03:01:01:01	15:01:01:01	15:01:01:01	03:03:02:03	03:02:12	00:00	00:00	00:00	00:00	01:01:01	01:01:01
BIGDAWG_SynthControl_Dataset	SCo0221	0	29:01:01:01	03:01:01:01	04:01:01	15:01:01:01	04:01:01	06:05:01	00:00	00:00	01:01:01:01	00:00	00:00	01:01:01
BIGDAWG_SynthControl_Dataset	SCo0222	0	02:01:01:01	68:06	15:01:01:01	15:01:01:01	03:03:02:03	03:01:01:03	00:00	00:00	00:00	00:00	01:01:01	01:01:01
BIGDAWG_SynthControl_Dataset	SCo0223	0	31:01:02:01	24:02:01:01	03:01:01:01	07:01:01:01	05:01:01:01	02:02:01	01:01:02:02	00:00	00:00	01:03:03	00:00	00:00
BIGDAWG_SynthControl_Dataset	SCo0224	0	02:01:01:01	29:02:01:02	08:01:03	08:01:03	03:02:01	05:02:01	00:00	00:00	00:00	00:00	00:00	00:00
BIGDAWG_SynthControl_Dataset	SCo0225	0	29:01:01:01	26:01:01	08:01:03	11:04:01	06:03:01	03:02:12	00:00	02:01:01:01	00:00	00:00	00:00	00:00
BIGDAWG_SynthControl_Dataset	SCo0226	0	68:06	24:02:04	01:01:01	07:01:01:01	05:03:01:01	02:02:01	00:00	00:00	00:00	01:03:03	00:00	00:00
BIGDAWG_SynthControl_Dataset	SCo0227	0	24:02:01:01	32:02	07:01:01:01	03:01:02	02:02:01	06:02:01	00:00	01:01:02:01	01:03:03	00:00	00:00	00:00
BIGDAWG_SynthControl_Dataset	SCo0228	0	31:01:02:01	11:01:01:01	03:01:01:01	04:01:01	05:01:01:01	04:01:01	01:01:02:02	00:00	00:00	01:01:01:01	00:00	00:00
BIGDAWG_SynthControl_Dataset	SCo0229	0	32:02	32:02	07:01:01:01	15:01:01:01	02:02:01	03:03:02:03	00:00	00:00	01:03:03	00:00	00:00	01:01:01
BIGDAWG_SynthControl_Dataset	SCo0230	0	24:02:01:01	23:01:01	07:01:01:01	07:01:01:01	02:02:01	02:02:01	00:00	00:00	01:03:03	01:03:03	00:00	00:00
BIGDAWG_SynthControl_Dataset	SCo0231	0	29:02:01:02	11:01:01:02	08:01:03	04:01:01	03:02:01	05:02:01	00:00	00:00	00:00	01:01:01:01	00:00	00:00
BIGDAWG_SynthControl_Dataset	SCo0232	0	01:01:01:01	33:01:01	01:01:01	14:01:01	05:03:01:01	02:01:01	00:00	02:02:01:02	00:00	00:00	00:00	00:00
BIGDAWG_SynthControl_Dataset	SCo0233	0	68:01:01	03:01:03	11:01:01	15:01:01:01	02:01:01	03:03:02:03	03:01:01	00:00	00:00	00:00	00:00	01:01:01
BIGDAWG_SynthControl_Dataset	SCo0234	0	26:01:01	11:01:01:02	11:01:01	15:01:01:01	05:01:01:03	03:03:02:03	03:01:01	00:00	00:00	00:00	00:00	01:01:01
BIGDAWG_SynthControl_Dataset	SCo0235	0	29:02:01:02	32:02	07:01:01:01	15:01:01:01	06:05:01	06:05:01	00:00	00:00	01:03:03	00:00	00:00	01:01:01
BIGDAWG_SynthControl_Dataset	SCo0236	0	32:02	02:05:01	08:01:03	15:01:01:01	06:02:01	03:01:01:01	00:00	00:00	00:00	00:00	00:00	01:01:01
BIGDAWG_SynthControl_Dataset	SCo0237	0	68:06	23:01:01	15:01:01:01	15:01:01:01	03:03:02:03	03:03:02:03	00:00	00:00	00:00	00:00	01:01:01	01:01:01
BIGDAWG_SynthControl_Dataset	SCo0238	0	24:02:01:01	23:01:01	07:01:01:01	07:01:01:01	02:02:01	02:02:01	00:00	00:00	01:03:03	01:03:03	00:00	00:00
BIGDAWG_SynthControl_Dataset	SCo0239	0	01:01:01:01	02:05:01	01:01:01	11:01:01	06:02:01	03:01:01:03	00:00	03:01:01	00:00	00:00	00:00	00:00
BIGDAWG_SynthControl_Dataset	SCo0240	0	01:01:01:01	31:01:02:01	01:01:01	03:01:01:01	05:03:01:01	05:01:01:01	00:00	01:01:02:02	00:00	00:00	00:00	00:00
BIGDAWG_SynthControl_Dataset	SCo0241	0	01:01:01:01	68:06	01:01:01	08:01:03	06:02:01	03:01:01:01	00:00	00:00	00:00	00:00	00:00	00:00
BIGDAWG_SynthControl_Dataset	SCo0242	0	31:01:02:01	11:01:01:01	03:01:01:01	04:01:01	05:01:01:01	04:01:01	01:01:02:02	00:00	00:00	01:01:01:01	00:00	00:00
BIGDAWG_SynthControl_Dataset	SCo0243	0	03:01:01:01	11:01:01:02	04:01:01	15:01:01:01	03:02:01	03:03:02:03	00:00	00:00	01:01:01:01	00:00	00:00	01:01:01
BIGDAWG_SynthControl_Dataset	SCo0244	0	01:01:01:01	29:02:01:02	01:01:01	01:01:01	05:03:01:01	05:03:01:01	00:00	00:00	00:00	00:00	00:00	00:00
BIGDAWG_SynthControl_Dataset	SCo0245	0	32:01:01	26:01:01	14:01:01	11:04:01	06:03:01	05:01:01:03	02:02:01:02	02:01:01:01	00:00	00:00	00:00	00:00
BIGDAWG_SynthControl_Dataset	SCo0246	0	01:01:01:01	29:01:01:01	01:01:01	14:01:01	05:03:01:01	03:01:01:03	00:00	02:02:01:02	00:00	00:00	00:00	00:00
BIGDAWG_SynthControl_Dataset	SCo0247	0	29:02:01:02	26:01:01	01:01:01	08:01:03	05:03:01:01	03:02:01	00:00	00:00	00:00	00:00	00:00	00:00
BIGDAWG_SynthControl_Dataset	SCo0248	0	68:06	68:06	08:01:03	07:01:01:01	05:01:01:03	02:02:01	00:00	00:00	00:00	01:03:03	00:00	00:00
BIGDAWG_SynthControl_Dataset	SCo0249	0	03:01:01:01	68:06	08:01:03	15:01:01:01	06:02:01	06:02:01	00:00	00:00	00:00	00:00	00:00	01:01:01
BIGDAWG_SynthControl_Dataset	SCo0250	0	29:01:01:01	03:01:01:01	04:01:01	15:01:01:01	04:01:01	06:05:01	00:00	00:00	01:01:01:01	00:00	00:00	01:01:01
BIGDAWG_SynthControl_Dataset	SCo0251	0	02:05:01	68:06	08:01:03	15:01:01:01	03:02:12	03:01:01:01	00:00	00:00	00:00	00:00	00:00	01:01:01
BIGDAWG_SynthControl_Dataset	SCo0252	0	68:01:01	02:05:01	11:01:01	15:01:01:01	05:01:01:03	06:05:01	03:01:01	00:00	00:00	00:00	00:00	01:01:01
BIGDAWG_SynthControl_Dataset	SCo0253	0	24:02:01:01	03:01:01:01	07:01:01:01	11:01:01	03:03:02:03	06:05:01	00:00	03:01:01	01:03:03	00:00	00:00	00:00
BIGDAWG_SynthControl_Dataset	SCo0254	0	01:01:01:01	03:01:03	01:01:01	15:01:01:01	06:03:01	03:02:12	00:00	00:00	00:00	00:00	00:00	01:01:01
BIGDAWG_SynthControl_Dataset	SCo0255	0	24:02:01:01	03:01:01:01	07:01:01:01	11:01:01	03:02:01	06:05:01	00:00	03:01:01	01:03:03	00:00	00:00	00:00
BIGDAWG_SynthControl_Dataset	SCo0256	0	01:01:01:01	24:02:01:01	01:01:01	07:01:01:01	03:02:01	06:02:01	00:00	00:00	00:00	01:03:03	00:00	00:00
BIGDAWG_SynthControl_Dataset	SCo0257	0	32:02	24:02:04	03:01:02	15:01:01:01	06:02:01	03:03:02:03	01:01:02:01	00:00	00:00	00:00	00:00	01:01:01
BIGDAWG_SynthControl_Dataset	SCo0258	0	26:08	01:01:01:01	01:01:01	15:01:01:01	05:03:01:01	03:03:02:03	00:00	00:00	00:00	00:00	00:00	01:01:01
BIGDAWG_SynthControl_Dataset	SCo0259	0	29:02:01:02	02:05:01	01:01:01	15:01:01:01	05:03:01:01	03:03:02:03	00:00	00:00	00:00	00:00	00:00	01:01:01
BIGDAWG_SynthControl_Dataset	SCo0260	0	32:02	03:01:03	03:01:02	15:01:01:01	06:02:01	03:03:02:03	01:01:02:01	00:00	00:00	00:00	00:00	01:01:01
BIGDAWG_SynthControl_Dataset	SCo0261	0	25:01:01	24:02:04	14:01:01	08:01:03	06:03:01	03:01:01:03	02:02:01:02	00:00	00:00	00:00	00:00	00:00
BIGDAWG_SynthControl_Dataset	SCo0262	0	68:01:01	26:01:01	11:01:01	11:04:01	03:01:01:01	03:01:01:03	03:01:01	02:01:01:01	00:00	00:00	00:00	00:00
BIGDAWG_SynthControl_Dataset	SCo0263	0	26:08	68:06	01:01:01	15:01:01:01	06:05:01	06:05:01	00:00	00:00	00:00	00:00	00:00	01:01:01
BIGDAWG_SynthControl_Dataset	SCo0264	0	02:05:01	26:01:01	08:01:03	07:01:01:01	03:02:01	02:02:01	00:00	00:00	00:00	01:03:03	00:00	00:00
BIGDAWG_SynthControl_Dataset	SCo0265	0	23:01:01	23:01:01	08:01:03	11:01:01	03:02:01	02:01:01	00:00	03:01:01	00:00	00:00	00:00	00:00
BIGDAWG_SynthControl_Dataset	SCo0266	0	26:08	31:01:02:01	01:01:01	08:01:03	05:03:01:01	05:02:01	00:00	00:00	00:00	00:00	00:00	00:00
BIGDAWG_SynthControl_Dataset	SCo0267	0	03:01:03	23:01:01	15:01:01:01	13:01:01	03:03:02:03	03:01:01:01	00:00	01:01:02:01	00:00	00:00	01:01:01	00:00
BIGDAWG_SynthControl_Dataset	SCo0268	0	68:01:01	26:01:01	11:01:01	11:04:01	03:01:01:01	05:02:01	03:01:01	02:01:01:01	00:00	00:00	00:00	00:00
BIGDAWG_SynthControl_Dataset	SCo0269	0	01:01:01:01	26:01:01	01:01:01	11:04:01	06:05:01	03:01:01:03	00:00	02:01:01:01	00:00	00:00	00:00	00:00
BIGDAWG_SynthControl_Dataset	SCo0270	0	24:02:01:01	32:02	07:01:01:01	03:01:02	02:02:01	06:02:01	00:00	01:01:02:01	01:03:03	00:00	00:00	00:00
BIGDAWG_SynthControl_Dataset	SCo0271	0	31:01:02:02	03:01:01:01	08:01:03	04:03:01	02:01:01	02:01:01	00:00	00:00	00:00	01:03:01:01	00:00	00:00
BIGDAWG_SynthControl_Dataset	SCo0272	0	01:01:01:01	26:01:01	01:01:01	11:04:01	05:03:01:01	05:03:01:01	00:00	02:01:01:01	00:00	00:00	00:00	00:00
BIGDAWG_SynthControl_Dataset	SCo0273	0	01:01:01:01	03:01:03	01:01:01	15:01:01:01	06:02:01	03:02:12	00:00	00:00	00:00	00:00	00:00	01:01:01
BIGDAWG_SynthControl_Dataset	SCo0274	0	25:01:01	26:01:01	14:01:01	11:04:01	05:01:01:03	03:02:01	02:02:01:02	02:01:01:01	00:00	00:00	00:00	00:00
BIGDAWG_SynthControl_Dataset	SCo0275	0	24:02:01:01	24:02:01:01	07:01:01:01	07:01:01:01	02:02:01	05:02:01	00:00	00:00	01:03:03	01:03:03	00:00	00:00
BIGDAWG_SynthControl_Dataset	SCo0276	0	29:01:01:01	32:02	08:01:03	03:01:02	06:03:01	06:02:01	00:00	01:01:02:01	00:00	00:00	00:00	00:00
BIGDAWG_SynthControl_Dataset	SCo0277	0	11:01:01:01	03:01:01:01	04:01:01	11:01:01	03:01:01:01	05:02:01	00:00	03:01:01	01:01:01:01	00:00	00:00	00:00
BIGDAWG_SynthControl_Dataset	SCo0278	0	31:01:02:01	02:05:01	03:01:01:01	13:01:01	05:01:01:01	03:01:01:01	01:01:02:02	01:01:02:01	00:00	00:00	00:00	00:00
BIGDAWG_SynthControl_Dataset	SCo0279	0	02:05:01	68:06	08:01:03	15:01:01:01	03:02:12	03:01:01:01	00:00	00:00	00:00	00:00	00:00	01:01:01
BIGDAWG_SynthControl_Dataset	SCo0280	0	29:01:01:01	32:02	08:01:03	03:01:02	06:03:01	06:02:01	00:00	01:01:02:01	00:00	00:00	00:00	00:00
BIGDAWG_SynthControl_Dataset	SCo0281	0	01:01:01:01	23:01:01	01:01:01	14:01:01	05:03:01:01	05:01:01:03	00:00	02:02:01:02	00:00	00:00	00:00	00:00
BIGDAWG_SynthControl_Dataset	SCo0282	0	02:01:01:01	02:01:01:01	14:01:01	08:01:03	06:03:01	06:03:01	02:02:01:02	00:00	00:00	00:00	00:00	00:00
BIGDAWG_SynthControl_Dataset	SCo0283	0	02:01:01:01	68:06	15:01:01:01	15:01:01:01	03:03:02:03	03:02:12	00:00	00:00	00:00	00:00	01:01:01	01:01:01
BIGDAWG_SynthControl_Dataset	SCo0284	0	26:08	03:01:03	14:01:01	15:01:01:01	03:02:12	03:02:12	02:02:01:02	00:00	00:00	00:00	00:00	01:01:01
BIGDAWG_SynthControl_Dataset	SCo0285	0	24:02:04	23:01:01	08:01:03	11:01:01	05:01:01:03	05:02:01	00:00	03:01:01	00:00	00:00	00:00	00:00
BIGDAWG_SynthControl_Dataset	SCo0286	0	11:01:01:01	02:05:01	04:01:01	13:01:01	04:01:01	03:01:01:01	00:00	01:01:02:01	01:01:01:01	00:00	00:00	00:00
BIGDAWG_SynthControl_Dataset	SCo0287	0	02:05:01	11:01:01:02	15:01:01:01	15:01:01:01	03:03:02:03	03:03:02:03	00:00	00:00	00:00	00:00	01:01:01	01:01:01
BIGDAWG_SynthControl_Dataset	SCo0288	0	24:02:01:01	03:01:01:01	07:01:01:01	11:01:01	03:02:01	06:05:01	00:00	03:01:01	01:03:03	00:00	00:00	00:00
BIGDAWG_SynthControl_Dataset	SCo0289	0	02:01:01:01	02:05:01	04:01:01	15:01:01:01	04:01:01	03:03:02:03	00:00	00:00	01:01:01:01	00:00	00:00	01:01:01
BIGDAWG_SynthControl_Dataset	SCo0290	0	68:01:01	03:01:03	11:01:01	15:01:01:01	05:01:01:03	03:03:02:03	03:01:01	00:00	00:00	00:00	00:00	01:01:01
BIGDAWG_SynthControl_Dataset	SCo0291	0	31:01:02:01	03:01:01:01	03:01:01:01	08:01:03	05:01:01:01	06:05:01	01:01:02:02	00:00	00:00	00:00	00:00	00:00
BIGDAWG_SynthControl_Dataset	SCo0292	0	29:02:01:02	31:01:02:01	01:01:01	08:01:03	05:03:01:01	03:02:01	00:00	00:00	00:00	00:00	00:00	00:00
BIGDAWG_SynthControl_Dataset	SCo0293	0	01:01:01:01	03:01:01:01	01:01:01	11:01:01	06:02:01	06:05:01	00:00	03:01:01	00:00	00:00	00:00	00:00
BIGDAWG_SynthControl_Dataset	SCo0294	0	31:01:02:02	02:05:01	08:01:03	13:01:01	06:01:01	03:01:01:01	00:00	01:01:02:01	00:00	00:00	00:00	00:00
BIGDAWG_SynthControl_Dataset	SCo0295	0	24:02:01:01	03:01:01:01	07:01:01:01	11:01:01	03:02:01	06:05:01	00:00	03:01:01	01:03:03	00:00	00:00	00:00
BIGDAWG_SynthControl_Dataset	SCo0296	0	31:01:02:01	26:01:01	03:01:01:01	11:04:01	05:01:01:01	03:02:12	01:01:02:02	02:01:01:01	00:00	00:00	00:00	00:00
BIGDAWG_SynthControl_Dataset	SCo0297	0	02:05:01	26:01:01	13:01:01	11:04:01	03:01:01:01	05:02:01	01:01:02:01	02:01:01:01	00:00	00:00	00:00	00:00
BIGDAWG_SynthControl_Dataset	SCo0298	0	32:01:01	03:01:01:01	03:01:01:01	15:01:01:01	05:01:01:01	03:02:12	01:01:02:02	00:00	00:00	00:00	00:00	01:01:01
BIGDAWG_SynthControl_Dataset	SCo0299	0	01:01:01:01	68:01:01	01:01:01	11:01:01	05:03:01:01	05:03:01:01	00:00	03:01:01	00:00	00:00	00:00	00:00
BIGDAWG_SynthControl_Dataset	SCo0300	0	32:02	03:01:01:01	08:01:03	15:01:01:01	06:02:01	03:02:12	00:00	00:00	00:00	00:00	00:00	01:01:01
BIGDAWG_SynthControl_Dataset	SCo0301	0	01:01:01:01	31:01:02:01	01:01:01	03:01:01:01	05:03:01:01	05:03:01:01	00:00	01:01:02:02	00:00	00:00	00:00	00:00
BIGDAWG_SynthControl_Dataset	SCo0302	0	01:01:01:01	29:02:01:02	01:01:01	01:01:01	05:03:01:01	05:03:01:01	00:00	00:00	00:00	00:00	00:00	00:00
BIGDAWG_SynthControl_Dataset	SCo0303	0	29:01:01:01	31:01:02:01	14:01:01	03:01:01:01	06:03:01	05:01:01:01	02:02:01:02	01:01:02:02	00:00	00:00	00:00	00:00
BIGDAWG_SynthControl_Dataset	SCo0304	0	01:01:01:01	02:05:01	01:01:01	13:01:01	05:03:01:01	03:01:01:01	00:00	01:01:02:01	00:00	00:00	00:00	00:00
BIGDAWG_SynthControl_Dataset	SCo0305	0	25:01:01	68:06	08:01:03	04:01:01	03:02:12	05:02:01	00:00	00:00	00:00	01:01:01:01	00:00	00:00
BIGDAWG_SynthControl_Dataset	SCo0306	0	01:01:01:01	68:01:01	01:01:01	11:01:01	05:03:01:01	05:03:01:01	00:00	03:01:01	00:00	00:00	00:00	00:00
BIGDAWG_SynthControl_Dataset	SCo0307	0	29:01:01:01	02:05:01	04:01:01	15:01:01:01	04:01:01	03:02:12	00:00	00:00	01:01:01:01	00:00	00:00	01:01:01
BIGDAWG_SynthControl_Dataset	SCo0308	0	29:02:01:02	23:01:01	03:01:01:01	15:01:01:01	05:01:01:01	03:03:02:03	01:01:02:02	00:00	00:00	00:00	00:00	01:01:01
BIGDAWG_SynthControl_Dataset	SCo0309	0	26:08	68:06	01:01:01	15:01:01:01	06:05:01	06:05:01	00:00	00:00	00:00	00:00	00:00	01:01:01
BIGDAWG_SynthControl_Dataset	SCo0310	0	25:01:01	68:01:01	04:01:01	11:01:01	04:01:01	03:01:01:03	00:00	03:01:01	01:01:01:01	00:00	00:00	00:00
BIGDAWG_SynthControl_Dataset	SCo0311	0	68:01:01	02:05:01	11:01:01	13:01:01	06:03:01	03:01:01:01	03:01:01	01:01:02:01	00:00	00:00	00:00	00:00
BIGDAWG_SynthControl_Dataset	SCo0312	0	31:01:02:01	24:02:01:01	03:01:01:01	07:01:01:01	05:01:01:01	02:02:01	01:01:02:02	00:00	00:00	01:03:03	00:00	00:00
BIGDAWG_SynthControl_Dataset	SCo0313	0	03:01:01:01	24:02:04	04:01:01	15:01:01:01	03:02:01	03:03:02:03	00:00	00:00	01:01:01:01	00:00	00:00	01:01:01
BIGDAWG_SynthControl_Dataset	SCo0314	0	26:08	26:08	08:01:03	08:01:03	03:02:12	06:05:01	00:00	00:00	00:00	00:00	00:00	00:00
BIGDAWG_SynthControl_Dataset	SCo0315	0	29:02:01:02	68:06	01:01:01	15:01:01:01	03:02:01	03:02:12	00:00	00:00	00:00	00:00	00:00	01:01:01
BIGDAWG_SynthControl_Dataset	SCo0316	0	01:01:01:01	32:02	01:01:01	03:01:02	06:02:01	06:02:01	00:00	01:01:02:01	00:00	00:00	00:00	00:00
BIGDAWG_SynthControl_Dataset	SCo0317	0	32:02	68:01:01	03:01:02	11:01:01	06:02:01	03:02:12	01:01:02:01	03:01:01	00:00	00:00	00:00	00:00
BIGDAWG_SynthControl_Dataset	SCo0318	0	32:02	26:01:01	07:01:01:01	15:01:01:01	02:02:01	03:03:02:03	00:00	00:00	01:03:03	00:00	00:00	01:01:01
BIGDAWG_SynthControl_Dataset	SCo0319	0	68:06	23:01:01	15:01:01:01	15:01:01:01	03:03:02:03	05:02:01	00:00	00:00	00:00	00:00	01:01:01	01:01:01
BIGDAWG_SynthControl_Dataset	SCo0320	0	32:02	02:05:01	08:01:03	15:01:01:01	06:02:01	03:01:01:01	00:00	00:00	00:00	00:00	00:00	01:01:01
BIGDAWG_SynthControl_Dataset	SCo0321	0	03:01:03	02:05:01	15:01:01:01	13:01:01	03:03:02:03	03:01:01:01	00:00	01:01:02:01	00:00	00:00	01:01:01	00:00
BIGDAWG_SynthControl_Dataset	SCo0322	0	68:06	24:02:04	01:01:01	07:01:01:01	05:03:01:01	02:02:01	00:00	00:00	00:00	01:03:03	00:00	00:00
BIGDAWG_SynthControl_Dataset	SCo0323	0	02:05:01	68:06	08:01:03	15:01:01:01	03:02:01	06:02:01	00:00	00:00	00:00	00:00	00:00	01:01:01
BIGDAWG_SynthControl_Dataset	SCo0324	0	24:02:01:01	32:02	07:01:01:01	03:01:02	02:02:01	06:02:01	00:00	01:01:02:01	01:03:03	00:00	00:00	00:00
BIGDAWG_SynthControl_Dataset	SCo0325	0	32:02	68:06	08:01:03	15:01:01:01	06:02:01	06:05:01	00:00	00:00	00:00	00:00	00:00	01:01:01
BIGDAWG_SynthControl_Dataset	SCo0326	0	11:01:01:02	23:01:01	08:01:03	11:01:01	05:01:01:03	03:01:01:03	00:00	03:01:01	00:00	00:00	00:00	00:00
BIGDAWG_SynthControl_Dataset	SCo0327	0	29:02:01:02	26:01:01	01:01:01	08:01:03	05:03:01:01	03:02:01	00:00	00:00	00:00	00:00	00:00	00:00
BIGDAWG_SynthControl_Dataset	SCo0328	0	24:02:01:01	02:05:01	07:01:01:01	13:01:01	02:02:01	03:01:01:01	00:00	01:01:02:01	01:03:03	00:00	00:00	00:00
BIGDAWG_SynthControl_Dataset	SCo0329	0	29:02:01:02	32:01:01	13:02:01	08:01:03	03:02:01	03:02:01	01:01:02:01	00:00	00:00	00:00	00:00	00:00
BIGDAWG_SynthControl_Dataset	SCo0330	0	31:01:02:01	24:02:01:01	03:01:01:01	07:01:01:01	05:01:01:01	02:02:01	01:01:02:02	00:00	00:00	01:03:03	00:00	00:00
BIGDAWG_SynthControl_Dataset	SCo0331	0	01:01:01:01	23:01:01	01:01:01	14:01:01	05:03:01:01	05:01:01:03	00:00	02:02:01:02	00:00	00:00	00:00	00:00
BIGDAWG_SynthControl_Dataset	SCo0332	0	26:08	24:02:04	08:01:03	08:01:03	02:01:01	06:05:01	00:00	00:00	00:00	00:00	00:00	00:00
BIGDAWG_SynthControl_Dataset	SCo0333	0	24:02:01:01	23:01:01	07:01:01:01	07:01:01:01	02:02:01	02:02:01	00:00	00:00	01:03:03	01:03:03	00:00	00:00
BIGDAWG_SynthControl_Dataset	SCo0334	0	01:01:01:01	11:01:01:02	01:01:01	01:01:01	05:03:01:01	05:03:01:01	00:00	00:00	00:00	00:00	00:00	00:00
BIGDAWG_SynthControl_Dataset	SCo0335	0	29:01:01:01	32:02	08:01:03	03:01:02	06:02:01	06:02:01	00:00	01:01:02:01	00:00	00:00	00:00	00:00
BIGDAWG_SynthControl_Dataset	SCo0336	0	03:01:03	68:06	15:01:01:01	15:01:01:01	03:03:02:03	03:01:01:01	00:00	00:00	00:00	00:00	01:01:01	01:01:01
BIGDAWG_SynthControl_Dataset	SCo0337	0	26:08	23:01:01	08:01:03	08:01:03	05:01:01:03	03:02:12	00:00	00:00	00:00	00:00	00:00	00:00
BIGDAWG_SynthControl_Dataset	SCo0338	0	29:02:01:02	31:01:02:01	01:01:01	08:01:03	05:03:01:01	03:02:01	00:00	00:00	00:00	00:00	00:00	00:00
BIGDAWG_SynthControl_Dataset	SCo0339	0	29:01:01:01	02:05:01	04:01:01	15:01:01:01	04:01:01	03:02:12	00:00	00:00	01:01:01:01	00:00	00:00	01:01:01
BIGDAWG_SynthControl_Dataset	SCo0340	0	24:02:04	11:01:01:02	08:01:03	08:01:03	05:01:01:03	05:01:01:01	00:00	00:00	00:00	00:00	00:00	00:00
BIGDAWG_SynthControl_Dataset	SCo0341	0	24:02:01:01	03:01:03	07:01:01:01	15:01:01:01	02:02:01	03:03:02:03	00:00	00:00	01:03:03	00:00	00:00	01:01:01
BIGDAWG_SynthControl_Dataset	SCo0342	0	32:02	02:05:01	08:01:03	15:01:01:01	06:02:01	03:01:01:01	00:00	00:00	00:00	00:00	00:00	01:01:01
BIGDAWG_SynthControl_Dataset	SCo0343	0	26:08	32:01:01	08:01:03	11:01:01	03:02:01	03:02:12	00:00	03:01:01	00:00	00:00	00:00	00:00
BIGDAWG_SynthControl_Dataset	SCo0344	0	03:01:03	11:01:01:02	15:01:01:01	11:04:01	03:03:02:03	03:02:12	00:00	02:01:01:01	00:00	00:00	01:01:01	00:00
BIGDAWG_SynthControl_Dataset	SCo0345	0	29:02:01:02	32:02	07:01:01:01	15:01:01:01	06:05:01	06:05:01	00:00	00:00	01:03:03	00:00	00:00	01:01:01
BIGDAWG_SynthControl_Dataset	SCo0346	0	32:02	11:01:01:01	03:01:02	04:01:01	06:02:01	04:01:01	01:01:02:01	00:00	00:00	01:01:01:01	00:00	00:00
BIGDAWG_SynthControl_Dataset	SCo0347	0	31:01:02:01	03:01:01:01	03:01:01:01	08:01:03	05:01:01:01	06:05:01	01:01:02:02	00:00	00:00	00:00	00:00	00:00
BIGDAWG_SynthControl_Dataset	SCo0348	0	33:01:01	32:02	14:01:01	03:01:02	02:01:01	06:02:01	02:02:01:02	01:01:02:01	00:00	00:00	00:00	00:00
BIGDAWG_SynthControl_Dataset	SCo0349	0	03:01:03	26:01:01	15:01:01:01	11:04:01	03:03:02:03	03:02:12	00:00	02:01:01:01	00:00	00:00	01:01:01	00:00
BIGDAWG_SynthControl_Dataset	SCo0350	0	03:01:01:01	24:02:04	04:01:01	15:01:01:01	03:02:01	03:03:02:03	00:00	00:00	01:01:01:01	00:00	00:00	01:01:01
BIGDAWG_SynthControl_Dataset	SCo0351	0	32:02	32:02	07:01:01:01	15:01:01:01	02:02:01	03:03:02:03	00:00	00:00	01:03:03	00:00	00:00	01:01:01
BIGDAWG_SynthControl_Dataset	SCo0352	0	32:02	68:06	****	****	06:02:01	06:05:01	****	****	****	****	****	****
BIGDAWG_SynthControl_Dataset	SCo0353	0	03:01:03	23:01:01	15:01:01:01	11:04:01	03:03:02:03	03:02:12	00:00	02:01:01:01	00:00	00:00	01:01:01	00:00
BIGDAWG_SynthControl_Dataset	SCo0354	0	31:01:02:01	26:01:01	03:01:01:01	04:01:01	05:01:01:01	03:01:01:01	01:01:02:02	00:00	00:00	01:01:01:01	00:00	00:00
BIGDAWG_SynthControl_Dataset	SCo0355	0	01:01:01:01	02:05:01	01:01:01	11:01:01	03:02:01	03:01:01:01	00:00	03:01:01	00:00	00:00	00:00	00:00
BIGDAWG_SynthControl_Dataset	SCo0356	0	32:02	32:02	07:01:01:01	15:01:01:01	02:02:01	03:03:02:03	00:00	00:00	01:03:03	00:00	00:00	01:01:01
BIGDAWG_SynthControl_Dataset	SCo0357	0	26:01:01	24:02:04	07:01:01:01	04:01:01	02:02:01	04:01:01	00:00	00:00	01:03:03	01:01:01:01	00:00	00:00
BIGDAWG_SynthControl_Dataset	SCo0358	0	26:08	31:01:02:01	01:01:01	08:01:03	05:03:01:01	05:02:01	00:00	00:00	00:00	00:00	00:00	00:00
BIGDAWG_SynthControl_Dataset	SCo0359	0	03:01:01:01	03:01:01:01	01:01:01	08:01:03	05:03:01:01	03:01:01:01	00:00	00:00	00:00	00:00	00:00	00:00
BIGDAWG_SynthControl_Dataset	SCo0360	0	01:01:01:01	68:06	01:01:01	04:01:01	03:01:01:01	06:05:01	00:00	00:00	00:00	01:01:01:01	00:00	00:00
BIGDAWG_SynthControl_Dataset	SCo0361	0	29:02:01:02	03:01:03	13:02:01	15:01:01:01	03:02:01	03:03:02:03	01:01:02:01	00:00	00:00	00:00	00:00	01:01:01
BIGDAWG_SynthControl_Dataset	SCo0362	0	02:01:01:01	31:01:02:01	14:01:01	03:01:01:01	05:01:01:03	05:01:01:01	02:02:01:02	01:01:02:02	00:00	00:00	00:00	00:00
BIGDAWG_SynthControl_Dataset	SCo0363	0	29:01:01:01	68:06	01:01:01	08:01:03	05:03:01:01	03:01:01:03	00:00	00:00	00:00	00:00	00:00	00:00
BIGDAWG_SynthControl_Dataset	SCo0364	0	01:01:01:01	03:01:03	01:01:01	15:01:01:01	06:02:01	03:02:12	00:00	00:00	00:00	00:00	00:00	01:01:01
BIGDAWG_SynthControl_Dataset	SCo0365	0	02:05:01	24:02:04	04:01:01	15:01:01:01	03:01:01:01	03:01:01:03	00:00	00:00	01:01:01:01	00:00	00:00	01:01:01
BIGDAWG_SynthControl_Dataset	SCo0366	0	32:01:01	02:05:01	08:01:03	13:01:01	03:02:12	03:01:01:01	00:00	01:01:02:01	00:00	00:00	00:00	00:00
BIGDAWG_SynthControl_Dataset	SCo0367	0	31:01:02:01	26:01:01	03:01:01:01	11:04:01	05:01:01:01	03:02:12	01:01:02:02	02:01:01:01	00:00	00:00	00:00	00:00
BIGDAWG_SynthControl_Dataset	SCo0368	0	24:02:01:01	32:02	07:01:01:01	03:01:02	02:02:01	06:02:01	00:00	01:01:02:01	01:03:03	00:00	00:00	00:00
BIGDAWG_SynthControl_Dataset	SCo0369	0	01:01:01:01	24:02:01:01	01:01:01	07:01:01:01	03:02:12	06:05:01	00:00	00:00	00:00	01:03:03	00:00	00:00
BIGDAWG_SynthControl_Dataset	SCo0370	0	31:01:02:01	32:02	03:01:01:01	03:01:02	05:01:01:01	06:02:01	01:01:02:02	01:01:02:01	00:00	00:00	00:00	00:00
BIGDAWG_SynthControl_Dataset	SCo0371	0	01:01:01:01	11:01:01:02	01:01:01	01:01:01	05:03:01:01	05:03:01:01	00:00	00:00	00:00	00:00	00:00	00:00
BIGDAWG_SynthControl_Dataset	SCo0372	0	01:01:01:01	23:01:01	01:01:01	14:01:01	05:03:01:01	05:01:01:03	00:00	02:02:01:02	00:00	00:00	00:00	00:00
BIGDAWG_SynthControl_Dataset	SCo0373	0	01:01:01:01	01:01:01:01	01:01:01	01:01:01	05:03:01:01	05:03:01:01	00:00	00:00	00:00	00:00	00:00	00:00
BIGDAWG_SynthControl_Dataset	SCo0374	0	31:01:02:01	02:05:01	03:01:01:01	13:01:01	05:01:01:01	03:01:01:01	01:01:02:02	01:01:02:01	00:00	00:00	00:00	00:00
BIGDAWG_SynthControl_Dataset	SCo0375	0	68:01:01	68:06	11:01:01	15:01:01:01	03:02:01	05:01:01:01	03:01:01	00:00	00:00	00:00	00:00	01:01:01
BIGDAWG_SynthControl_Dataset	SCo0376	0	02:05:01	68:06	08:01:03	15:01:01:01	03:02:12	03:01:01:01	00:00	00:00	00:00	00:00	00:00	01:01:01
BIGDAWG_SynthControl_Dataset	SCo0377	0	01:01:01:01	29:01:01:01	01:01:01	03:01:01:01	05:03:01:01	05:01:01:01	00:00	01:01:02:02	00:00	00:00	00:00	00:00
BIGDAWG_SynthControl_Dataset	SCo0378	0	32:02	11:01:01:01	03:01:02	04:01:01	06:02:01	04:01:01	01:01:02:01	00:00	00:00	01:01:01:01	00:00	00:00
BIGDAWG_SynthControl_Dataset	SCo0379	0	03:01:03	03:01:01:01	15:01:01:01	15:01:01:01	03:03:02:03	03:02:12	00:00	00:00	00:00	00:00	01:01:01	01:01:01
BIGDAWG_SynthControl_Dataset	SCo0380	0	29:02:01:02	68:06	01:01:01	15:01:01:01	03:02:01	03:02:12	00:00	00:00	00:00	00:00	00:00	01:01:01
BIGDAWG_SynthControl_Dataset	SCo0381	0	03:01:01:01	11:01:01:02	04:01:01	15:01:01:01	06:03:01	03:03:02:03	00:00	00:00	01:01:01:01	00:00	00:00	01:01:01
BIGDAWG_SynthControl_Dataset	SCo0382	0	11:01:01:01	11:01:01:02	04:01:01	04:01:01	04:01:01	03:01:01:03	00:00	00:00	01:01:01:01	01:01:01:01	00:00	00:00
BIGDAWG_SynthControl_Dataset	SCo0383	0	32:02	68:06	08:01:03	15:01:01:01	06:02:01	06:05:01	00:00	00:00	00:00	00:00	00:00	01:01:01
BIGDAWG_SynthControl_Dataset	SCo0384	0	24:02:01:01	68:01:01	07:01:01:01	11:01:01	02:02:01	03:01:01:01	00:00	03:01:01	01:03:03	00:00	00:00	00:00
BIGDAWG_SynthControl_Dataset	SCo0385	0	29:02:01:02	24:02:01:01	03:01:01:01	07:01:01:01	05:01:01:01	02:02:01	01:01:02:02	00:00	00:00	01:03:03	00:00	00:00
BIGDAWG_SynthControl_Dataset	SCo0386	0	68:01:01	23:01:01	11:01:01	15:01:01:01	04:02:01	06:03:01	03:01:01	00:00	00:00	00:00	00:00	01:01:01
BIGDAWG_SynthControl_Dataset	SCo0387	0	25:01:01	32:02	08:01:03	03:01:02	05:01:01:03	06:02:01	00:00	01:01:02:01	00:00	00:00	00:00	00:00
BIGDAWG_SynthControl_Dataset	SCo0388	0	32:02	68:01:01	03:01:02	11:01:01	06:02:01	06:02:01	01:01:02:01	03:01:01	00:00	00:00	00:00	00:00
BIGDAWG_SynthControl_Dataset	SCo0389	0	32:02	03:01:01:01	08:01:03	15:01:01:01	06:02:01	03:02:12	00:00	00:00	00:00	00:00	00:00	01:01:01
BIGDAWG_SynthControl_Dataset	SCo0390	0	11:01:01:01	26:01:01	04:01:01	11:04:01	04:01:01	03:02:12	00:00	02:01:01:01	01:01:01:01	00:00	00:00	00:00
BIGDAWG_SynthControl_Dataset	SCo0391	0	26:08	26:01:01	08:01:03	11:04:01	06:03:01	06:05:01	00:00	02:01:01:01	00:00	00:00	00:00	00:00
BIGDAWG_SynthControl_Dataset	SCo0392	0	24:02:01:01	03:01:01:01	07:01:01:01	11:01:01	03:03:02:03	06:05:01	00:00	03:01:01	01:03:03	00:00	00:00	00:00
BIGDAWG_SynthControl_Dataset	SCo0393	0	32:02	23:01:01	03:01:02	15:01:01:01	06:02:01	03:03:02:03	01:01:02:01	00:00	00:00	00:00	00:00	01:01:01
BIGDAWG_SynthControl_Dataset	SCo0394	0	32:02	11:01:01:02	01:01:01	07:01:01:01	05:03:01:01	02:02:01	00:00	00:00	00:00	01:03:03	00:00	00:00
BIGDAWG_SynthControl_Dataset	SCo0395	0	68:01:01	03:01:01:01	11:01:01	15:01:01:01	03:02:12	03:02:12	03:01:01	00:00	00:00	00:00	00:00	01:01:01
BIGDAWG_SynthControl_Dataset	SCo0396	0	25:01:01	23:01:01	08:01:03	11:01:01	05:01:01:03	05:02:01	00:00	03:01:01	00:00	00:00	00:00	00:00
BIGDAWG_SynthControl_Dataset	SCo0397	0	29:01:01:01	24:02:01:01	14:01:01	07:01:01:01	05:01:01:03	02:02:01	02:02:01:02	00:00	00:00	01:03:03	00:00	00:00
BIGDAWG_SynthControl_Dataset	SCo0398	0	26:08	68:01:01	08:01:03	11:01:01	06:03:01	05:03:01:01	00:00	03:01:01	00:00	00:00	00:00	00:00
BIGDAWG_SynthControl_Dataset	SCo0399	0	32:02	03:01:01:01	08:01:03	15:01:01:01	06:02:01	03:02:12	00:00	00:00	00:00	00:00	00:00	01:01:01
BIGDAWG_SynthControl_Dataset	SCo0400	0	32:02	68:06	****	****	06:02:01	06:05:01	****	****	****	****	****	****
BIGDAWG_SynthControl_Dataset	SCo0401	0	68:01:01	02:05:01	11:01:01	13:01:01	06:03:01	03:01:01:01	03:01:01	01:01:02:01	00:00	00:00	00:00	00:00
BIGDAWG_SynthControl_Dataset	SCo0402	0	26:08	01:01:01:01	01:01:01	15:01:01:01	05:03:01:01	03:03:02:03	00:00	00:00	00:00	00:00	00:00	01:01:01
BIGDAWG_SynthControl_Dataset	SCo0403	0	03:01:03	68:06	15:01:01:01	15:01:01:01	03:03:02:03	03:01:01:01	00:00	00:00	00:00	00:00	01:01:01	01:01:01
BIGDAWG_SynthControl_Dataset	SCo0404	0	01:01:01:01	03:01:03	01:01:01	15:01:01:01	06:02:01	03:02:12	00:00	00:00	00:00	00:00	00:00	01:01:01
BIGDAWG_SynthControl_Dataset	SCo0405	0	31:01:02:01	02:05:01	03:01:01:01	08:01:03	05:01:01:01	06:05:01	01:01:02:02	00:00	00:00	00:00	00:00	00:00
BIGDAWG_SynthControl_Dataset	SCo0406	0	25:01:01	02:05:01	08:01:03	13:01:01	06:03:01	03:01:01:01	00:00	01:01:02:01	00:00	00:00	00:00	00:00
BIGDAWG_SynthControl_Dataset	SCo0407	0	01:01:01:01	26:01:01	01:01:01	11:04:01	06:05:01	05:02:01	00:00	02:01:01:01	00:00	00:00	00:00	00:00
BIGDAWG_SynthControl_Dataset	SCo0408	0	25:01:01	03:01:01:01	08:01:03	04:01:01	05:01:01:03	06:05:01	00:00	00:00	00:00	01:01:01:01	00:00	00:00
BIGDAWG_SynthControl_Dataset	SCo0409	0	32:02	03:01:01:01	08:01:03	15:01:01:01	06:02:01	03:02:12	00:00	00:00	00:00	00:00	00:00	01:01:01
BIGDAWG_SynthControl_Dataset	SCo0410	0	29:01:01:01	68:06	01:01:01	08:01:03	05:03:01:01	05:02:01	00:00	00:00	00:00	00:00	00:00	00:00
BIGDAWG_SynthControl_Dataset	SCo0411	0	32:01:01	25:01:01	14:01:01	08:01:03	05:02:01	05:02:01	02:02:01:02	00:00	00:00	00:00	00:00	00:00
BIGDAWG_SynthControl_Dataset	SCo0412	0	24:02:01:01	02:05:01	07:01:01:01	07:01:01:01	06:05:01	06:05:01	00:00	00:00	01:03:03	01:03:03	00:00	00:00
BIGDAWG_SynthControl_Dataset	SCo0413	0	01:01:01:01	26:01:01	01:01:01	11:04:01	05:03:01:01	05:03:01:01	00:00	02:01:01:01	00:00	00:00	00:00	00:00
BIGDAWG_SynthControl_Dataset	SCo0414	0	03:01:03	02:05:01	15:01:01:01	13:01:01	03:03:02:03	03:01:01:01	00:00	01:01:02:01	00:00	00:00	01:01:01	00:00
BIGDAWG_SynthControl_Dataset	SCo0415	0	03:01:01:01	02:05:01	07:01:01:01	15:01:01:01	02:02:01	06:05:01	00:00	00:00	01:03:03	00:00	00:00	01:01:01
BIGDAWG_SynthControl_Dataset	SCo0416	0	02:01:01:01	03:01:01:01	04:01:01	15:01:01:01	04:01:01	03:03:02:03	00:00	00:00	01:01:01:01	00:00	00:00	01:01:01
BIGDAWG_SynthControl_Dataset	SCo0417	0	32:02	68:01:01	03:01:02	11:01:01	06:02:01	06:02:01	01:01:02:01	03:01:01	00:00	00:00	00:00	00:00
BIGDAWG_SynthControl_Dataset	SCo0418	0	26:08	32:02	07:01:01:01	15:01:01:01	02:02:01	06:02:01	00:00	00:00	01:03:03	00:00	00:00	01:01:01
BIGDAWG_SynthControl_Dataset	SCo0419	0	26:08	32:02	07:01:01:01	15:01:01:01	02:02:01	06:05:01	00:00	00:00	01:03:03	00:00	00:00	01:01:01
BIGDAWG_SynthControl_Dataset	SCo0420	0	26:08	68:06	01:01:01	15:01:01:01	06:05:01	06:05:01	00:00	00:00	00:00	00:00	00:00	01:01:01
BIGDAWG_SynthControl_Dataset	SCo0421	0	29:02:01:02	32:02	07:01:01:01	15:01:01:01	06:05:01	06:05:01	00:00	00:00	01:03:03	00:00	00:00	01:01:01
BIGDAWG_SynthControl_Dataset	SCo0422	0	29:01:01:01	32:02	08:01:03	03:01:02	05:01:01:03	06:02:01	00:00	01:01:02:01	00:00	00:00	00:00	00:00
BIGDAWG_SynthControl_Dataset	SCo0423	0	29:01:01:01	24:02:01:01	14:01:01	07:01:01:01	05:01:01:03	02:02:01	02:02:01:02	00:00	00:00	01:03:03	00:00	00:00
BIGDAWG_SynthControl_Dataset	SCo0424	0	24:02:01:01	32:02	07:01:01:01	03:01:02	02:02:01	06:02:01	00:00	01:01:02:01	01:03:03	00:00	00:00	00:00
BIGDAWG_SynthControl_Dataset	SCo0425	0	32:02	68:01:01	03:01:02	11:01:01	06:02:01	06:02:01	01:01:02:01	03:01:01	00:00	00:00	00:00	00:00
BIGDAWG_SynthControl_Dataset	SCo0426	0	32:02	68:06	****	****	06:02:01	06:05:01	****	****	****	****	****	****
BIGDAWG_SynthControl_Dataset	SCo0427	0	31:01:02:01	25:01:01	03:01:01:01	03:01:01:01	05:01:01:01	02:01:01	01:01:02:02	01:01:02:02	00:00	00:00	00:00	00:00
BIGDAWG_SynthControl_Dataset	SCo0428	0	26:01:01	11:01:01:02	11:01:01	15:01:01:01	05:01:01:03	03:03:02:03	03:01:01	00:00	00:00	00:00	00:00	01:01:01
BIGDAWG_SynthControl_Dataset	SCo0429	0	32:02	68:06	****	****	06:02:01	06:05:01	****	****	****	****	****	****
BIGDAWG_SynthControl_Dataset	SCo0430	0	31:01:02:01	32:02	03:01:01:01	08:01:03	03:02:01	03:01:01:01	01:01:02:02	00:00	00:00	00:00	00:00	00:00
BIGDAWG_SynthControl_Dataset	SCo0431	0	01:01:01:01	32:01:01	01:01:01	04:03:01	05:03:01:01	02:01:01	00:00	00:00	00:00	01:03:01:01	00:00	00:00
BIGDAWG_SynthControl_Dataset	SCo0432	0	02:01:01:01	24:02:01:01	14:01:01	07:01:01:01	06:03:01	02:02:01	02:02:01:02	00:00	00:00	01:03:03	00:00	00:00
BIGDAWG_SynthControl_Dataset	SCo0433	0	68:06	68:06	08:01:03	07:01:01:01	03:02:01	02:02:01	00:00	00:00	00:00	01:03:03	00:00	00:00
BIGDAWG_SynthControl_Dataset	SCo0434	0	26:08	01:01:01:01	01:01:01	15:01:01:01	05:03:01:01	03:03:02:03	00:00	00:00	00:00	00:00	00:00	01:01:01
BIGDAWG_SynthControl_Dataset	SCo0435	0	29:02:01:02	24:02:04	08:01:03	04:01:01	05:01:01:03	03:01:01:01	00:00	00:00	00:00	01:01:01:01	00:00	00:00
BIGDAWG_SynthControl_Dataset	SCo0436	0	32:02	68:01:01	03:01:02	11:01:01	06:02:01	06:02:01	01:01:02:01	03:01:01	00:00	00:00	00:00	00:00
BIGDAWG_SynthControl_Dataset	SCo0437	0	03:01:01:01	02:05:01	07:01:01:01	15:01:01:01	02:02:01	06:05:01	00:00	00:00	01:03:03	00:00	00:00	01:01:01
BIGDAWG_SynthControl_Dataset	SCo0438	0	01:01:01:01	32:02	01:01:01	03:01:02	06:02:01	06:02:01	00:00	01:01:02:01	00:00	00:00	00:00	00:00
BIGDAWG_SynthControl_Dataset	SCo0439	0	01:01:01:01	32:02	01:01:01	08:01:03	06:02:01	06:05:01	00:00	00:00	00:00	00:00	00:00	00:00
BIGDAWG_SynthControl_Dataset	SCo0440	0	03:01:03	03:01:03	15:01:01:01	15:01:01:01	03:03:02:03	03:03:02:03	00:00	00:00	00:00	00:00	01:01:01	01:01:01
BIGDAWG_SynthControl_Dataset	SCo0441	0	32:01:01	02:05:01	14:01:01	13:01:01	03:02:12	03:01:01:01	02:02:01:02	01:01:02:01	00:00	00:00	00:00	00:00
BIGDAWG_SynthControl_Dataset	SCo0442	0	26:08	24:02:01:01	03:01:01:01	07:01:01:01	03:02:12	03:01:01:03	01:01:02:02	00:00	00:00	01:03:03	00:00	00:00
BIGDAWG_SynthControl_Dataset	SCo0443	0	31:01:02:01	03:01:01:01	03:01:01:01	04:01:01	05:01:01:01	06:05:01	01:01:02:02	00:00	00:00	01:01:01:01	00:00	00:00
BIGDAWG_SynthControl_Dataset	SCo0444	0	03:01:03	11:01:01:02	15:01:01:01	11:04:01	03:03:02:03	05:02:01	00:00	02:01:01:01	00:00	00:00	01:01:01	00:00
BIGDAWG_SynthControl_Dataset	SCo0445	0	29:02:01:02	02:05:01	01:01:01	15:01:01:01	05:03:01:01	03:03:02:03	00:00	00:00	00:00	00:00	00:00	01:01:01
BIGDAWG_SynthControl_Dataset	SCo0446	0	24:02:01:01	03:01:01:01	07:01:01:01	11:01:01	03:03:02:03	06:05:01	00:00	03:01:01	01:03:03	00:00	00:00	00:00
BIGDAWG_SynthControl_Dataset	SCo0447	0	29:02:01:02	31:01:02:01	01:01:01	08:01:03	05:03:01:01	03:02:01	00:00	00:00	00:00	00:00	00:00	00:00
BIGDAWG_SynthControl_Dataset	SCo0448	0	03:01:03	68:06	15:01:01:01	11:03	03:03:02:03	06:05:01	00:00	03:01:01	00:00	00:00	01:01:01	00:00
BIGDAWG_SynthControl_Dataset	SCo0449	0	29:02:01:02	26:01:01	01:01:01	08:01:03	05:03:01:01	03:02:01	00:00	00:00	00:00	00:00	00:00	00:00
BIGDAWG_SynthControl_Dataset	SCo0450	0	25:01:01	03:01:01:01	08:01:03	04:01:01	03:02:12	05:02:01	00:00	00:00	00:00	01:01:01:01	00:00	00:00
BIGDAWG_SynthControl_Dataset	SCo0451	0	01:01:01:01	02:05:01	01:01:01	13:01:01	05:03:01:01	03:01:01:01	00:00	01:01:02:01	00:00	00:00	00:00	00:00
BIGDAWG_SynthControl_Dataset	SCo0452	0	32:02	03:01:03	03:01:02	15:01:01:01	06:02:01	03:03:02:03	01:01:02:01	00:00	00:00	00:00	00:00	01:01:01
BIGDAWG_SynthControl_Dataset	SCo0453	0	31:01:02:01	68:01:01	03:01:01:01	11:01:01	05:01:01:01	05:02:01	01:01:02:02	03:01:01	00:00	00:00	00:00	00:00
BIGDAWG_SynthControl_Dataset	SCo0454	0	31:01:02:01	23:01:01	03:01:01:01	11:01:01	05:01:01:01	02:01:01	01:01:02:02	03:01:01	00:00	00:00	00:00	00:00
BIGDAWG_SynthControl_Dataset	SCo0455	0	03:01:01:01	23:01:01	07:01:01:01	04:01:01	02:02:01	04:01:01	00:00	00:00	01:03:03	01:01:01:01	00:00	00:00
BIGDAWG_SynthControl_Dataset	SCo0456	0	32:02	03:01:03	03:01:02	15:01:01:01	06:02:01	03:03:02:03	01:01:02:01	00:00	00:00	00:00	00:00	01:01:01
BIGDAWG_SynthControl_Dataset	SCo0457	0	01:01:01:01	11:01:01:02	01:01:01	01:01:01	05:03:01:01	05:03:01:01	00:00	00:00	00:00	00:00	00:00	00:00
BIGDAWG_SynthControl_Dataset	SCo0458	0	33:01:01	02:05:01	14:01:01	13:01:01	03:02:12	03:01:01:01	02:02:01:02	01:01:02:01	00:00	00:00	00:00	00:00
BIGDAWG_SynthControl_Dataset	SCo0459	0	32:02	32:02	03:01:02	03:01:02	06:02:01	06:02:01	01:01:02:01	01:01:02:01	00:00	00:00	00:00	00:00
BIGDAWG_SynthControl_Dataset	SCo0460	0	68:06	11:01:01:02	01:01:01	07:01:01:01	05:03:01:01	02:02:01	00:00	00:00	00:00	01:03:03	00:00	00:00
BIGDAWG_SynthControl_Dataset	SCo0461	0	26:08	33:01:01	14:01:01	14:01:01	05:01:01:03	05:01:01:03	02:02:01:02	02:02:01:02	00:00	00:00	00:00	00:00
BIGDAWG_SynthControl_Dataset	SCo0462	0	29:02:01:02	02:05:01	08:01:03	07:01:01:01	06:02:01	03:01:01:03	00:00	00:00	00:00	01:03:03	00:00	00:00
BIGDAWG_SynthControl_Dataset	SCo0463	0	25:01:01	26:01:01	14:01:01	11:04:01	05:01:01:03	03:02:01	02:02:01:02	02:01:01:01	00:00	00:00	00:00	00:00
BIGDAWG_SynthControl_Dataset	SCo0464	0	03:01:03	03:01:01:01	15:01:01:01	15:01:01:01	03:03:02:03	03:02:12	00:00	00:00	00:00	00:00	01:01:01	01:01:01
BIGDAWG_SynthControl_Dataset	SCo0465	0	31:01:02:01	68:01:01	03:01:01:01	11:01:01	05:01:01:01	03:01:01:03	01:01:02:02	03:01:01	00:00	00:00	00:00	00:00
BIGDAWG_SynthControl_Dataset	SCo0466	0	03:01:03	02:05:01	15:01:01:01	13:01:01	03:03:02:03	03:01:01:01	00:00	01:01:02:01	00:00	00:00	01:01:01	00:00
BIGDAWG_SynthControl_Dataset	SCo0467	0	31:01:02:01	26:01:01	03:01:01:01	11:04:01	05:01:01:01	03:01:01:01	01:01:02:02	02:01:01:01	00:00	00:00	00:00	00:00
BIGDAWG_SynthControl_Dataset	SCo0468	0	24:02:01:01	11:01:01:01	07:01:01:01	04:01:01	02:02:01	05:02:01	00:00	00:00	01:03:03	01:01:01:01	00:00	00:00
BIGDAWG_SynthControl_Dataset	SCo0469	0	11:01:01:01	68:01:01	04:01:01	11:01:01	04:01:01	05:02:01	00:00	03:01:01	01:01:01:01	00:00	00:00	00:00
BIGDAWG_SynthControl_Dataset	SCo0470	0	29:02:01:02	24:02:01:01	03:01:01:01	07:01:01:01	05:01:01:01	02:02:01	01:01:02:02	00:00	00:00	01:03:03	00:00	00:00
BIGDAWG_SynthControl_Dataset	SCo0471	0	29:01:01:01	68:06	01:01:01	08:01:03	05:03:01:01	05:02:01	00:00	00:00	00:00	00:00	00:00	00:00
BIGDAWG_SynthControl_Dataset	SCo0472	0	03:01:01:01	03:01:01:01	01:01:01	08:01:03	05:03:01:01	03:01:01:01	00:00	00:00	00:00	00:00	00:00	00:00
BIGDAWG_SynthControl_Dataset	SCo0473	0	31:01:02:01	32:02	03:01:01:01	08:01:03	03:02:01	03:01:01:01	01:01:02:02	00:00	00:00	00:00	00:00	00:00
BIGDAWG_SynthControl_Dataset	SCo0474	0	01:01:01:01	68:06	01:01:01	11:03	03:02:01	06:05:01	00:00	03:01:01	00:00	00:00	00:00	00:00
BIGDAWG_SynthControl_Dataset	SCo0475	0	32:02	68:06	08:01:03	15:01:01:01	06:02:01	06:05:01	00:00	00:00	00:00	00:00	00:00	01:01:01
BIGDAWG_SynthControl_Dataset	SCo0476	0	68:06	26:01:01	01:01:01	15:01:01:01	05:03:01:01	03:03:02:03	00:00	00:00	00:00	00:00	00:00	01:01:01
BIGDAWG_SynthControl_Dataset	SCo0477	0	26:01:01	26:01:01	11:04:01	11:04:01	05:01:01:03	05:01:01:01	02:01:01:01	02:01:01:01	00:00	00:00	00:00	00:00
BIGDAWG_SynthControl_Dataset	SCo0478	0	29:02:01:02	03:01:01:01	08:01:03	07:01:01:01	06:02:01	05:02:01	00:00	00:00	00:00	01:03:03	00:00	00:00
BIGDAWG_SynthControl_Dataset	SCo0479	0	32:02	03:01:03	03:01:02	15:01:01:01	06:02:01	03:03:02:03	01:01:02:01	00:00	00:00	00:00	00:00	01:01:01
BIGDAWG_SynthControl_Dataset	SCo0480	0	32:02	02:05:01	08:01:03	15:01:01:01	06:02:01	03:01:01:01	00:00	00:00	00:00	00:00	00:00	01:01:01
BIGDAWG_SynthControl_Dataset	SCo0481	0	24:02:01:01	02:05:01	07:01:01:01	13:01:01	02:02:01	03:01:01:01	00:00	01:01:02:01	01:03:03	00:00	00:00	00:00
BIGDAWG_SynthControl_Dataset	SCo0482	0	32:02	24:02:04	03:01:02	15:01:01:01	06:02:01	03:03:02:03	01:01:02:01	00:00	00:00	00:00	00:00	01:01:01
BIGDAWG_SynthControl_Dataset	SCo0483	0	31:01:02:01	68:01:01	03:01:01:01	11:01:01	05:01:01:01	03:01:01:03	01:01:02:02	03:01:01	00:00	00:00	00:00	00:00
BIGDAWG_SynthControl_Dataset	SCo0484	0	26:08	32:02	07:01:01:01	15:01:01:01	02:02:01	06:02:01	00:00	00:00	01:03:03	00:00	00:00	01:01:01
BIGDAWG_SynthControl_Dataset	SCo0485	0	29:02:01:02	11:01:01:02	08:01:03	04:01:01	05:01:01:03	03:01:01:01	00:00	00:00	00:00	01:01:01:01	00:00	00:00
BIGDAWG_SynthControl_Dataset	SCo0486	0	11:01:01:01	02:05:01	04:01:01	13:01:01	04:01:01	03:01:01:01	00:00	01:01:02:01	01:01:01:01	00:00	00:00	00:00
BIGDAWG_SynthControl_Dataset	SCo0487	0	32:01:01	11:01:01:01	04:03:01	04:01:01	06:03:01	04:01:01	00:00	00:00	01:03:01:01	01:01:01:01	00:00	00:00
BIGDAWG_SynthControl_Dataset	SCo0488	0	25:01:01	32:02	08:01:03	03:01:02	02:01:01	06:02:01	00:00	01:01:02:01	00:00	00:00	00:00	00:00
BIGDAWG_SynthControl_Dataset	SCo0489	0	31:01:02:01	68:06	03:01:01:01	08:01:03	03:02:12	06:05:01	01:01:02:02	00:00	00:00	00:00	00:00	00:00
BIGDAWG_SynthControl_Dataset	SCo0490	0	26:08	32:02	07:01:01:01	15:01:01:01	02:02:01	06:05:01	00:00	00:00	01:03:03	00:00	00:00	01:01:01
BIGDAWG_SynthControl_Dataset	SCo0491	0	02:05:01	23:01:01	07:01:01:01	04:01:01	02:02:01	04:01:01	00:00	00:00	01:03:03	01:01:01:01	00:00	00:00
BIGDAWG_SynthControl_Dataset	SCo0492	0	26:08	03:01:01:01	08:01:03	07:01:01:01	03:02:12	03:02:12	00:00	00:00	00:00	01:03:03	00:00	00:00
BIGDAWG_SynthControl_Dataset	SCo0493	0	26:08	68:06	01:01:01	15:01:01:01	06:05:01	06:05:01	00:00	00:00	00:00	00:00	00:00	01:01:01
BIGDAWG_SynthControl_Dataset	SCo0494	0	32:02	68:06	****	****	06:02:01	06:05:01	****	****	****	****	****	****
BIGDAWG_SynthControl_Dataset	SCo0495	0	32:02	32:02	08:01:03	03:01:02	05:01:01:03	06:02:01	00:00	01:01:02:01	00:00	00:00	00:00	00:00
BIGDAWG_SynthControl_Dataset	SCo0496	0	32:02	68:06	08:01:03	15:01:01:01	06:02:01	06:05:01	00:00	00:00	00:00	00:00	00:00	01:01:01
BIGDAWG_SynthControl_Dataset	SCo0497	0	02:01:01:01	29:02:01:02	08:01:03	08:01:03	03:02:01	03:02:01	00:00	00:00	00:00	00:00	00:00	00:00
BIGDAWG_SynthControl_Dataset	SCo0498	0	29:02:01:02	25:01:01	03:01:01:01	15:01:01:01	05:01:01:01	03:03:02:03	01:01:02:02	00:00	00:00	00:00	00:00	01:01:01
BIGDAWG_SynthControl_Dataset	SCo0499	0	01:01:01:01	31:01:02:01	01:01:01	03:01:01:01	05:03:01:01	05:03:01:01	00:00	01:01:02:02	00:00	00:00	00:00	00:00
BIGDAWG_SynthControl_Dataset	SCo0500	0	29:01:01:01	29:02:01:02	08:01:03	04:01:01	03:02:01	04:01:01	00:00	00:00	00:00	01:01:01:01	00:00	00:00
BIGDAWG_SynthControl_Dataset	SCo0501	0	32:02	24:02:04	03:01:02	15:01:01:01	06:02:01	03:03:02:03	01:01:02:01	00:00	00:00	00:00	00:00	01:01:01
BIGDAWG_SynthControl_Dataset	SCo0502	0	29:02:01:02	32:02	07:01:01:01	15:01:01:01	06:02:01	05:02:01	00:00	00:00	01:03:03	00:00	00:00	01:01:01
BIGDAWG_SynthControl_Dataset	SCo0503	0	31:01:02:01	32:02	03:01:01:01	03:01:02	05:01:01:01	06:02:01	01:01:02:02	01:01:02:01	00:00	00:00	00:00	00:00
BIGDAWG_SynthControl_Dataset	SCo0504	0	33:01:01	29:02:01:02	14:01:01	13:02:01	06:03:01	03:02:01	02:02:01:02	01:01:02:01	00:00	00:00	00:00	00:00
BIGDAWG_SynthControl_Dataset	SCo0505	0	01:01:01:01	26:01:01	01:01:01	11:04:01	05:03:01:01	05:03:01:01	00:00	02:01:01:01	00:00	00:00	00:00	00:00
BIGDAWG_SynthControl_Dataset	SCo0506	0	24:02:01:01	68:01:01	07:01:01:01	11:01:01	02:02:01	03:01:01:01	00:00	03:01:01	01:03:03	00:00	00:00	00:00
BIGDAWG_SynthControl_Dataset	SCo0507	0	26:08	26:01:01	08:01:03	11:04:01	06:03:01	05:03:01:01	00:00	02:01:01:01	00:00	00:00	00:00	00:00
BIGDAWG_SynthControl_Dataset	SCo0508	0	01:01:01:01	31:01:02:02	01:01:01	08:01:03	05:03:01:01	06:01:01	00:00	00:00	00:00	00:00	00:00	00:00
BIGDAWG_SynthControl_Dataset	SCo0509	0	24:02:01:01	25:01:01	07:01:01:01	11:04:01	02:02:01	03:02:12	00:00	02:01:01:01	01:03:03	00:00	00:00	00:00
BIGDAWG_SynthControl_Dataset	SCo0510	0	32:02	11:01:01:02	01:01:01	07:01:01:01	05:03:01:01	02:02:01	00:00	00:00	00:00	01:03:03	00:00	00:00
BIGDAWG_SynthControl_Dataset	SCo0511	0	33:01:01	24:02:01:01	14:01:01	07:01:01:01	06:03:01	02:02:01	02:02:01:02	00:00	00:00	01:03:03	00:00	00:00
BIGDAWG_SynthControl_Dataset	SCo0512	0	29:01:01:01	26:01:01	08:01:03	11:04:01	06:03:01	03:02:12	00:00	02:01:01:01	00:00	00:00	00:00	00:00
BIGDAWG_SynthControl_Dataset	SCo0513	0	24:02:01:01	26:01:01	07:01:01:01	11:04:01	02:02:01	03:02:12	00:00	02:01:01:01	01:03:03	00:00	00:00	00:00
BIGDAWG_SynthControl_Dataset	SCo0514	0	01:01:01:01	68:01:01	01:01:01	11:01:01	05:03:01:01	05:03:01:01	00:00	03:01:01	00:00	00:00	00:00	00:00
BIGDAWG_SynthControl_Dataset	SCo0515	0	24:02:01:01	68:06	07:01:01:01	04:01:01	03:02:12	06:05:01	00:00	00:00	01:03:03	01:01:01:01	00:00	00:00
BIGDAWG_SynthControl_Dataset	SCo0516	0	03:01:03	02:05:01	15:01:01:01	13:01:01	03:03:02:03	03:01:01:01	00:00	01:01:02:01	00:00	00:00	01:01:01	00:00
BIGDAWG_SynthControl_Dataset	SCo0517	0	31:01:02:01	03:01:01:01	03:01:01:01	08:01:03	05:01:01:01	06:01:01	01:01:02:02	00:00	00:00	00:00	00:00	00:00
BIGDAWG_SynthControl_Dataset	SCo0518	0	32:02	32:02	07:01:01:01	15:01:01:01	02:02:01	03:03:02:03	00:00	00:00	01:03:03	00:00	00:00	01:01:01
BIGDAWG_SynthControl_Dataset	SCo0519	0	01:01:01:01	02:05:01	01:01:01	11:01:01	03:02:01	03:01:01:01	00:00	03:01:01	00:00	00:00	00:00	00:00
BIGDAWG_SynthControl_Dataset	SCo0520	0	01:01:01:01	24:02:01:01	01:01:01	07:01:01:01	03:02:01	06:02:01	00:00	00:00	00:00	01:03:03	00:00	00:00
BIGDAWG_SynthControl_Dataset	SCo0521	0	32:02	26:01:01	07:01:01:01	15:01:01:01	02:02:01	03:02:12	00:00	00:00	01:03:03	00:00	00:00	01:01:01
BIGDAWG_SynthControl_Dataset	SCo0522	0	24:02:01:01	32:02	07:01:01:01	03:01:02	02:02:01	06:02:01	00:00	01:01:02:01	01:03:03	00:00	00:00	00:00
BIGDAWG_SynthControl_Dataset	SCo0523	0	68:06	26:01:01	01:01:01	15:01:01:01	05:03:01:01	03:03:02:03	00:00	00:00	00:00	00:00	00:00	01:01:01
BIGDAWG_SynthControl_Dataset	SCo0524	0	26:01:01	11:01:01:02	11:01:01	15:01:01:01	03:02:01	03:03:02:03	03:01:01	00:00	00:00	00:00	00:00	01:01:01
BIGDAWG_SynthControl_Dataset	SCo0525	0	24:02:01:01	24:02:04	07:01:01:01	07:01:01:01	02:02:01	02:02:01	00:00	00:00	01:03:03	01:03:03	00:00	00:00
BIGDAWG_SynthControl_Dataset	SCo0526	0	68:01:01	68:06	11:01:01	15:01:01:01	03:02:01	05:01:01:01	03:01:01	00:00	00:00	00:00	00:00	01:01:01
BIGDAWG_SynthControl_Dataset	SCo0527	0	01:01:01:01	11:01:01:01	01:01:01	04:01:01	05:03:01:01	04:01:01	00:00	00:00	00:00	01:01:01:01	00:00	00:00
BIGDAWG_SynthControl_Dataset	SCo0528	0	26:08	24:02:01:01	03:01:01:01	07:01:01:01	03:02:12	05:02:01	01:01:02:02	00:00	00:00	01:03:03	00:00	00:00
BIGDAWG_SynthControl_Dataset	SCo0529	0	31:01:02:01	32:02	03:01:01:01	03:01:02	05:01:01:01	06:02:01	01:01:02:02	01:01:02:01	00:00	00:00	00:00	00:00
BIGDAWG_SynthControl_Dataset	SCo0530	0	29:01:01:01	32:02	08:01:03	03:01:02	06:02:01	06:02:01	00:00	01:01:02:01	00:00	00:00	00:00	00:00
BIGDAWG_SynthControl_Dataset	SCo0531	0	26:08	24:02:01:01	03:01:01:01	07:01:01:01	03:02:12	03:01:01:03	01:01:02:02	00:00	00:00	01:03:03	00:00	00:00
BIGDAWG_SynthControl_Dataset	SCo0532	0	32:02	03:01:01:01	08:01:03	15:01:01:01	06:02:01	03:02:12	00:00	00:00	00:00	00:00	00:00	01:01:01
BIGDAWG_SynthControl_Dataset	SCo0533	0	01:01:01:01	29:02:01:02	01:01:01	01:01:01	05:03:01:01	05:03:01:01	00:00	00:00	00:00	00:00	00:00	00:00
BIGDAWG_SynthControl_Dataset	SCo0534	0	32:02	68:01:01	03:01:02	11:01:01	06:02:01	03:02:12	01:01:02:01	03:01:01	00:00	00:00	00:00	00:00
BIGDAWG_SynthControl_Dataset	SCo0535	0	32:02	23:01:01	03:01:02	04:01:01	06:02:01	04:01:01	01:01:02:01	00:00	00:00	01:01:01:01	00:00	00:00
BIGDAWG_SynthControl_Dataset	SCo0536	0	01:01:01:01	24:02:01:01	01:01:01	07:01:01:01	03:02:12	06:05:01	00:00	00:00	00:00	01:03:03	00:00	00:00
BIGDAWG_SynthControl_Dataset	SCo0537	0	24:02:01:01	32:02	07:01:01:01	03:01:02	02:02:01	06:02:01	00:00	01:01:02:01	01:03:03	00:00	00:00	00:00
BIGDAWG_SynthControl_Dataset	SCo0538	0	01:01:01:01	02:05:01	01:01:01	11:01:01	03:02:01	03:01:01:01	00:00	03:01:01	00:00	00:00	00:00	00:00
BIGDAWG_SynthControl_Dataset	SCo0539	0	11:01:01:01	03:01:01:01	04:01:01	04:01:01	03:02:12	03:01:01:03	00:00	00:00	01:01:01:01	01:01:01:01	00:00	00:00
BIGDAWG_SynthControl_Dataset	SCo0540	0	26:08	26:01:01	08:01:03	11:04:01	06:03:01	06:05:01	00:00	02:01:01:01	00:00	00:00	00:00	00:00
BIGDAWG_SynthControl_Dataset	SCo0541	0	02:01:01:01	24:02:01:01	14:01:01	07:01:01:01	06:03:01	02:02:01	02:02:01:02	00:00	00:00	01:03:03	00:00	00:00
BIGDAWG_SynthControl_Dataset	SCo0542	0	24:02:01:01	32:02	07:01:01:01	03:01:02	02:02:01	06:02:01	00:00	01:01:02:01	01:03:03	00:00	00:00	00:00
BIGDAWG_SynthControl_Dataset	SCo0543	0	68:06	11:01:01:02	01:01:01	07:01:01:01	05:03:01:01	02:02:01	00:00	00:00	00:00	01:03:03	00:00	00:00
BIGDAWG_SynthControl_Dataset	SCo0544	0	31:01:02:01	02:05:01	03:01:01:01	13:01:01	05:01:01:01	03:01:01:01	01:01:02:02	01:01:02:01	00:00	00:00	00:00	00:00
BIGDAWG_SynthControl_Dataset	SCo0545	0	26:08	68:01:01	08:01:03	11:01:01	06:03:01	05:03:01:01	00:00	03:01:01	00:00	00:00	00:00	00:00
BIGDAWG_SynthControl_Dataset	SCo0546	0	01:01:01:01	03:01:03	01:01:01	15:01:01:01	06:03:01	03:02:12	00:00	00:00	00:00	00:00	00:00	01:01:01
BIGDAWG_SynthControl_Dataset	SCo0547	0	03:01:01:01	02:05:01	07:01:01:01	15:01:01:01	02:02:01	06:05:01	00:00	00:00	01:03:03	00:00	00:00	01:01:01
BIGDAWG_SynthControl_Dataset	SCo0548	0	26:08	03:01:03	14:01:01	15:01:01:01	03:02:12	03:02:12	02:02:01:02	00:00	00:00	00:00	00:00	01:01:01
BIGDAWG_SynthControl_Dataset	SCo0549	0	01:01:01:01	02:05:01	01:01:01	11:01:01	06:02:01	03:01:01:03	00:00	03:01:01	00:00	00:00	00:00	00:00
BIGDAWG_SynthControl_Dataset	SCo0550	0	01:01:01:01	24:02:01:01	01:01:01	07:01:01:01	03:02:12	06:05:01	00:00	00:00	00:00	01:03:03	00:00	00:00
BIGDAWG_SynthControl_Dataset	SCo0551	0	32:02	32:02	07:01:01:01	15:01:01:01	02:02:01	03:03:02:03	00:00	00:00	01:03:03	00:00	00:00	01:01:01
BIGDAWG_SynthControl_Dataset	SCo0552	0	29:01:01:01	26:01:01	08:01:03	11:04:01	06:03:01	03:02:12	00:00	02:01:01:01	00:00	00:00	00:00	00:00
BIGDAWG_SynthControl_Dataset	SCo0553	0	29:02:01:02	03:01:01:01	08:01:03	07:01:01:01	06:02:01	03:01:01:03	00:00	00:00	00:00	01:03:03	00:00	00:00
BIGDAWG_SynthControl_Dataset	SCo0554	0	31:01:02:01	32:02	03:01:01:01	03:01:02	05:01:01:01	06:02:01	01:01:02:02	01:01:02:01	00:00	00:00	00:00	00:00
BIGDAWG_SynthControl_Dataset	SCo0555	0	24:02:01:01	68:06	07:01:01:01	04:01:01	03:02:12	06:05:01	00:00	00:00	01:03:03	01:01:01:01	00:00	00:00
BIGDAWG_SynthControl_Dataset	SCo0556	0	32:02	68:06	****	****	06:02:01	06:05:01	****	****	****	****	****	****
BIGDAWG_SynthControl_Dataset	SCo0557	0	24:02:01:01	11:01:01:01	07:01:01:01	04:01:01	02:02:01	02:01:01	00:00	00:00	01:03:03	01:01:01:01	00:00	00:00
BIGDAWG_SynthControl_Dataset	SCo0558	0	29:02:01:02	03:01:01:01	08:01:03	07:01:01:01	06:02:01	05:02:01	00:00	00:00	00:00	01:03:03	00:00	00:00
BIGDAWG_SynthControl_Dataset	SCo0559	0	29:02:01:02	03:01:01:01	08:01:03	07:01:01:01	06:02:01	05:02:01	00:00	00:00	00:00	01:03:03	00:00	00:00
BIGDAWG_SynthControl_Dataset	SCo0560	0	31:01:02:01	24:02:01:01	03:01:01:01	07:01:01:01	05:01:01:01	06:02:01	01:01:02:02	00:00	00:00	01:03:03	00:00	00:00
BIGDAWG_SynthControl_Dataset	SCo0561	0	25:01:01	02:05:01	08:01:03	13:01:01	02:01:01	03:01:01:01	00:00	01:01:02:01	00:00	00:00	00:00	00:00
BIGDAWG_SynthControl_Dataset	SCo0562	0	32:02	03:01:01:01	08:01:03	15:01:01:01	06:02:01	03:02:12	00:00	00:00	00:00	00:00	00:00	01:01:01
BIGDAWG_SynthControl_Dataset	SCo0563	0	68:01:01	03:01:01:01	11:01:01	15:01:01:01	06:05:01	06:05:01	03:01:01	00:00	00:00	00:00	00:00	01:01:01
BIGDAWG_SynthControl_Dataset	SCo0564	0	03:01:01:01	26:01:01	01:01:01	07:01:01:01	05:03:01:01	05:03:01:01	00:00	00:00	00:00	01:03:03	00:00	00:00
BIGDAWG_SynthControl_Dataset	SCo0565	0	68:01:01	02:05:01	11:01:01	15:01:01:01	05:01:01:03	06:05:01	03:01:01	00:00	00:00	00:00	00:00	01:01:01
BIGDAWG_SynthControl_Dataset	SCo0566	0	02:05:01	24:02:04	04:01:01	15:01:01:01	06:05:01	06:05:01	00:00	00:00	01:01:01:01	00:00	00:00	01:01:01
BIGDAWG_SynthControl_Dataset	SCo0567	0	01:01:01:01	24:02:01:01	01:01:01	07:01:01:01	03:02:01	06:02:01	00:00	00:00	00:00	01:03:03	00:00	00:00
BIGDAWG_SynthControl_Dataset	SCo0568	0	32:02	32:02	03:01:02	03:01:02	06:02:01	06:02:01	01:01:02:01	01:01:02:01	00:00	00:00	00:00	00:00
BIGDAWG_SynthControl_Dataset	SCo0569	0	31:01:02:01	11:01:01:02	03:01:01:01	04:01:01	05:01:01:01	04:01:01	01:01:02:02	00:00	00:00	01:01:01:01	00:00	00:00
BIGDAWG_SynthControl_Dataset	SCo0570	0	24:02:01:01	24:02:01:01	07:01:01:01	07:01:01:01	02:02:01	03:01:01:03	00:00	00:00	01:03:03	01:03:03	00:00	00:00
BIGDAWG_SynthControl_Dataset	SCo0571	0	01:01:01:01	01:01:01:01	01:01:01	01:01:01	05:03:01:01	05:03:01:01	00:00	00:00	00:00	00:00	00:00	00:00
BIGDAWG_SynthControl_Dataset	SCo0572	0	02:05:01	02:05:01	01:01:01	08:01:03	05:03:01:01	03:01:01:01	00:00	00:00	00:00	00:00	00:00	00:00
BIGDAWG_SynthControl_Dataset	SCo0573	0	01:01:01:01	02:05:01	01:01:01	13:01:01	05:03:01:01	03:01:01:01	00:00	01:01:02:01	00:00	00:00	00:00	00:00
BIGDAWG_SynthControl_Dataset	SCo0574	0	24:02:01:01	24:02:01:01	07:01:01:01	07:01:01:01	02:02:01	03:01:01:03	00:00	00:00	01:03:03	01:03:03	00:00	00:00
BIGDAWG_SynthControl_Dataset	SCo0575	0	02:01:01:01	32:02	08:01:03	03:01:02	06:03:01	06:02:01	00:00	01:01:02:01	00:00	00:00	00:00	00:00
BIGDAWG_SynthControl_Dataset	SCo0576	0	32:02	02:05:01	03:01:02	13:01:01	06:02:01	03:01:01:01	01:01:02:01	01:01:02:01	00:00	00:00	00:00	00:00
BIGDAWG_SynthControl_Dataset	SCo0577	0	29:01:01:01	29:01:01:01	14:01:01	08:01:03	02:01:01	03:02:12	02:02:01:02	00:00	00:00	00:00	00:00	00:00
BIGDAWG_SynthControl_Dataset	SCo0578	0	31:01:02:01	03:01:03	03:01:01:01	15:01:01:01	05:01:01:01	03:02:12	01:01:02:02	00:00	00:00	00:00	00:00	01:01:01
BIGDAWG_SynthControl_Dataset	SCo0579	0	32:02	26:01:01	07:01:01:01	15:01:01:01	02:02:01	03:02:12	00:00	00:00	01:03:03	00:00	00:00	01:01:01
BIGDAWG_SynthControl_Dataset	SCo0580	0	24:02:01:01	26:01:01	07:01:01:01	11:04:01	02:02:01	03:02:12	00:00	02:01:01:01	01:03:03	00:00	00:00	00:00
BIGDAWG_SynthControl_Dataset	SCo0581	0	11:01:01:01	26:01:01	04:01:01	11:04:01	04:01:01	03:02:12	00:00	02:01:01:01	01:01:01:01	00:00	00:00	00:00
BIGDAWG_SynthControl_Dataset	SCo0582	0	26:08	29:02:01:02	01:01:01	07:01:01:01	05:03:01:01	02:02:01	00:00	00:00	00:00	01:03:03	00:00	00:00
BIGDAWG_SynthControl_Dataset	SCo0583	0	29:02:01:02	32:02	07:01:01:01	15:01:01:01	06:02:01	05:02:01	00:00	00:00	01:03:03	00:00	00:00	01:01:01
BIGDAWG_SynthControl_Dataset	SCo0584	0	32:02	68:01:01	03:01:02	11:01:01	06:02:01	06:05:01	01:01:02:01	03:01:01	00:00	00:00	00:00	00:00
BIGDAWG_SynthControl_Dataset	SCo0585	0	32:02	32:02	03:01:02	03:01:02	06:02:01	06:02:01	01:01:02:01	01:01:02:01	00:00	00:00	00:00	00:00
BIGDAWG_SynthControl_Dataset	SCo0586	0	24:02:01:01	68:01:01	07:01:01:01	11:01:01	02:02:01	03:01:01:01	00:00	03:01:01	01:03:03	00:00	00:00	00:00
BIGDAWG_SynthControl_Dataset	SCo0587	0	68:06	23:01:01	15:01:01:01	15:01:01:01	03:03:02:03	05:02:01	00:00	00:00	00:00	00:00	01:01:01	01:01:01
BIGDAWG_SynthControl_Dataset	SCo0588	0	24:02:01:01	32:02	07:01:01:01	03:01:02	02:02:01	06:02:01	00:00	01:01:02:01	01:03:03	00:00	00:00	00:00
BIGDAWG_SynthControl_Dataset	SCo0589	0	29:01:01:01	25:01:01	14:01:01	08:01:03	02:01:01	05:02:01	02:02:01:02	00:00	00:00	00:00	00:00	00:00
BIGDAWG_SynthControl_Dataset	SCo0590	0	31:01:02:01	24:02:01:01	03:01:01:01	07:01:01:01	05:01:01:01	02:02:01	01:01:02:02	00:00	00:00	01:03:03	00:00	00:00
BIGDAWG_SynthControl_Dataset	SCo0591	0	32:02	68:01:01	03:01:02	11:01:01	06:02:01	03:02:12	01:01:02:01	03:01:01	00:00	00:00	00:00	00:00
BIGDAWG_SynthControl_Dataset	SCo0592	0	26:08	32:02	07:01:01:01	15:01:01:01	02:02:01	06:05:01	00:00	00:00	01:03:03	00:00	00:00	01:01:01
BIGDAWG_SynthControl_Dataset	SCo0593	0	02:05:01	68:06	08:01:03	15:01:01:01	03:02:01	06:02:01	00:00	00:00	00:00	00:00	00:00	01:01:01
BIGDAWG_SynthControl_Dataset	SCo0594	0	01:01:01:01	68:06	01:01:01	04:01:01	03:01:01:01	06:05:01	00:00	00:00	00:00	01:01:01:01	00:00	00:00
BIGDAWG_SynthControl_Dataset	SCo0595	0	24:02:01:01	32:01:01	07:01:01:01	04:03:01	02:02:01	03:02:12	00:00	00:00	01:03:03	01:03:01:01	00:00	00:00
BIGDAWG_SynthControl_Dataset	SCo0596	0	31:01:02:01	68:06	03:01:01:01	08:01:03	03:02:12	03:01:01:01	01:01:02:02	00:00	00:00	00:00	00:00	00:00
BIGDAWG_SynthControl_Dataset	SCo0597	0	26:08	29:01:01:01	08:01:03	08:01:03	02:01:01	03:02:12	00:00	00:00	00:00	00:00	00:00	00:00
BIGDAWG_SynthControl_Dataset	SCo0598	0	68:01:01	68:06	11:01:01	15:01:01:01	03:02:01	05:01:01:01	03:01:01	00:00	00:00	00:00	00:00	01:01:01
BIGDAWG_SynthControl_Dataset	SCo0599	0	26:08	11:01:01:02	08:01:03	08:01:03	03:02:12	03:02:12	00:00	00:00	00:00	00:00	00:00	00:00
BIGDAWG_SynthControl_Dataset	SCo0600	0	24:02:01:01	02:05:01	07:01:01:01	13:01:01	02:02:01	03:01:01:01	00:00	01:01:02:01	01:03:03	00:00	00:00	00:00
BIGDAWG_SynthControl_Dataset	SCo0601	0	03:01:03	03:01:01:01	15:01:01:01	15:01:01:01	03:03:02:03	03:02:12	00:00	00:00	00:00	00:00	01:01:01	01:01:01
BIGDAWG_SynthControl_Dataset	SCo0602	0	29:01:01:01	68:01:01	14:01:01	11:01:01	03:02:01	03:02:12	02:02:01:02	03:01:01	00:00	00:00	00:00	00:00
BIGDAWG_SynthControl_Dataset	SCo0603	0	26:08	03:01:01:01	08:01:03	07:01:01:01	03:02:12	03:02:12	00:00	00:00	00:00	01:03:03	00:00	00:00
BIGDAWG_SynthControl_Dataset	SCo0604	0	29:01:01:01	24:02:04	03:01:01:01	15:01:01:01	05:01:01:01	03:03:02:03	01:01:02:02	00:00	00:00	00:00	00:00	01:01:01
BIGDAWG_SynthControl_Dataset	SCo0605	0	29:02:01:02	32:02	07:01:01:01	15:01:01:01	06:05:01	05:02:01	00:00	00:00	01:03:03	00:00	00:00	01:01:01
BIGDAWG_SynthControl_Dataset	SCo0606	0	24:02:01:01	24:02:04	07:01:01:01	07:01:01:01	02:02:01	02:02:01	00:00	00:00	01:03:03	01:03:03	00:00	00:00
BIGDAWG_SynthControl_Dataset	SCo0607	0	26:08	68:01:01	08:01:03	11:01:01	06:03:01	05:03:01:01	00:00	03:01:01	00:00	00:00	00:00	00:00
BIGDAWG_SynthControl_Dataset	SCo0608	0	24:02:01:01	26:01:01	07:01:01:01	11:04:01	02:02:01	03:01:01:01	00:00	02:01:01:01	01:03:03	00:00	00:00	00:00
BIGDAWG_SynthControl_Dataset	SCo0609	0	32:02	02:05:01	03:01:02	13:01:01	06:02:01	03:01:01:01	01:01:02:01	01:01:02:01	00:00	00:00	00:00	00:00
BIGDAWG_SynthControl_Dataset	SCo0610	0	02:05:01	02:05:01	13:01:01	13:01:01	03:01:01:01	03:01:01:01	01:01:02:01	01:01:02:01	00:00	00:00	00:00	00:00
BIGDAWG_SynthControl_Dataset	SCo0611	0	02:01:01:01	01:01:01:01	15:01:01:01	15:01:01:01	03:03:02:03	03:01:01:03	00:00	00:00	00:00	00:00	01:01:01	01:01:01
BIGDAWG_SynthControl_Dataset	SCo0612	0	26:08	03:01:01:01	08:01:03	07:01:01:01	03:02:12	03:02:12	00:00	00:00	00:00	01:03:03	00:00	00:00
BIGDAWG_SynthControl_Dataset	SCo0613	0	32:02	03:01:01:01	08:01:03	15:01:01:01	06:02:01	03:02:12	00:00	00:00	00:00	00:00	00:00	01:01:01
BIGDAWG_SynthControl_Dataset	SCo0614	0	01:01:01:01	32:02	01:01:01	03:01:02	06:02:01	06:02:01	00:00	01:01:02:01	00:00	00:00	00:00	00:00
BIGDAWG_SynthControl_Dataset	SCo0615	0	25:01:01	32:02	14:01:01	03:01:02	02:01:01	06:02:01	02:02:01:02	01:01:02:01	00:00	00:00	00:00	00:00
BIGDAWG_SynthControl_Dataset	SCo0616	0	01:01:01:01	68:06	01:01:01	04:01:01	03:01:01:01	06:05:01	00:00	00:00	00:00	01:01:01:01	00:00	00:00
BIGDAWG_SynthControl_Dataset	SCo0617	0	26:01:01	24:02:04	07:01:01:01	04:01:01	02:02:01	03:02:12	00:00	00:00	01:03:03	01:01:01:01	00:00	00:00
BIGDAWG_SynthControl_Dataset	SCo0618	0	32:02	03:01:01:01	08:01:03	15:01:01:01	06:02:01	03:02:12	00:00	00:00	00:00	00:00	00:00	01:01:01
BIGDAWG_SynthControl_Dataset	SCo0619	0	29:01:01:01	11:01:01:01	14:01:01	04:01:01	06:03:01	04:01:01	02:02:01:02	00:00	00:00	01:01:01:01	00:00	00:00
BIGDAWG_SynthControl_Dataset	SCo0620	0	26:08	02:05:01	08:01:03	07:01:01:01	03:01:01:01	03:01:01:01	00:00	00:00	00:00	01:03:03	00:00	00:00
BIGDAWG_SynthControl_Dataset	SCo0621	0	26:08	03:01:01:01	08:01:03	07:01:01:01	03:02:01	03:01:01:01	00:00	00:00	00:00	01:03:03	00:00	00:00
BIGDAWG_SynthControl_Dataset	SCo0622	0	29:02:01:02	11:01:01:01	08:01:03	04:01:01	05:01:01:03	03:02:12	00:00	00:00	00:00	01:01:01:01	00:00	00:00
BIGDAWG_SynthControl_Dataset	SCo0623	0	29:02:01:02	11:01:01:02	08:01:03	04:01:01	03:02:01	05:02:01	00:00	00:00	00:00	01:01:01:01	00:00	00:00
BIGDAWG_SynthControl_Dataset	SCo0624	0	26:08	03:01:01:01	08:01:03	07:01:01:01	03:02:01	05:01:01:01	00:00	00:00	00:00	01:03:03	00:00	00:00
BIGDAWG_SynthControl_Dataset	SCo0625	0	03:01:03	24:02:04	15:01:01:01	11:04:01	03:03:02:03	03:01:01:03	00:00	02:01:01:01	00:00	00:00	01:01:01	00:00
BIGDAWG_SynthControl_Dataset	SCo0626	0	01:01:01:01	03:01:01:01	01:01:01	04:01:01	05:03:01:01	04:01:01	00:00	00:00	00:00	01:01:01:01	00:00	00:00
BIGDAWG_SynthControl_Dataset	SCo0627	0	31:01:02:02	68:06	08:01:03	11:03	06:01:01	06:05:01	00:00	03:01:01	00:00	00:00	00:00	00:00
BIGDAWG_SynthControl_Dataset	SCo0628	0	26:08	26:08	08:01:03	08:01:03	03:02:12	06:05:01	00:00	00:00	00:00	00:00	00:00	00:00
BIGDAWG_SynthControl_Dataset	SCo0629	0	02:05:01	26:01:01	13:01:01	11:04:01	03:01:01:01	03:01:01:03	01:01:02:01	02:01:01:01	00:00	00:00	00:00	00:00
BIGDAWG_SynthControl_Dataset	SCo0630	0	03:01:01:01	02:05:01	07:01:01:01	15:01:01:01	02:02:01	06:05:01	00:00	00:00	01:03:03	00:00	00:00	01:01:01
BIGDAWG_SynthControl_Dataset	SCo0631	0	32:01:01	11:01:01:02	14:01:01	08:01:03	06:03:01	05:02:01	02:02:01:02	00:00	00:00	00:00	00:00	00:00
BIGDAWG_SynthControl_Dataset	SCo0632	0	03:01:01:01	24:02:04	04:01:01	15:01:01:01	03:02:01	03:03:02:03	00:00	00:00	01:01:01:01	00:00	00:00	01:01:01
BIGDAWG_SynthControl_Dataset	SCo0633	0	01:01:01:01	26:01:01	01:01:01	11:04:01	05:03:01:01	05:03:01:01	00:00	02:01:01:01	00:00	00:00	00:00	00:00
BIGDAWG_SynthControl_Dataset	SCo0634	0	32:01:01	68:06	08:01:03	11:03	02:01:01	06:05:01	00:00	03:01:01	00:00	00:00	00:00	00:00
BIGDAWG_SynthControl_Dataset	SCo0635	0	03:01:01:01	03:01:01:01	01:01:01	08:01:03	05:03:01:01	03:02:01	00:00	00:00	00:00	00:00	00:00	00:00
BIGDAWG_SynthControl_Dataset	SCo0636	0	29:01:01:01	31:01:02:01	08:01:03	04:01:01	06:03:01	03:02:12	00:00	00:00	00:00	01:01:01:01	00:00	00:00
BIGDAWG_SynthControl_Dataset	SCo0637	0	24:02:01:01	32:01:01	07:01:01:01	11:04:01	02:02:01	03:02:12	00:00	02:01:01:01	01:03:03	00:00	00:00	00:00
BIGDAWG_SynthControl_Dataset	SCo0638	0	01:01:01:01	03:01:01:01	01:01:01	11:01:01	06:02:01	06:05:01	00:00	03:01:01	00:00	00:00	00:00	00:00
BIGDAWG_SynthControl_Dataset	SCo0639	0	24:02:01:01	26:01:01	07:01:01:01	11:04:01	02:02:01	03:02:12	00:00	02:01:01:01	01:03:03	00:00	00:00	00:00
BIGDAWG_SynthControl_Dataset	SCo0640	0	32:02	26:01:01	03:01:02	11:04:01	06:02:01	06:02:01	01:01:02:01	02:01:01:01	00:00	00:00	00:00	00:00
BIGDAWG_SynthControl_Dataset	SCo0641	0	02:05:01	24:02:04	04:01:01	15:01:01:01	03:01:01:01	03:01:01:03	00:00	00:00	01:01:01:01	00:00	00:00	01:01:01
BIGDAWG_SynthControl_Dataset	SCo0642	0	29:01:01:01	29:02:01:02	08:01:03	04:01:01	03:02:01	04:01:01	00:00	00:00	00:00	01:01:01:01	00:00	00:00
BIGDAWG_SynthControl_Dataset	SCo0643	0	01:01:01:01	26:01:01	01:01:01	11:04:01	06:05:01	05:02:01	00:00	02:01:01:01	00:00	00:00	00:00	00:00
BIGDAWG_SynthControl_Dataset	SCo0644	0	02:05:01	11:01:01:02	15:01:01:01	15:01:01:01	03:03:02:03	03:03:02:03	00:00	00:00	00:00	00:00	01:01:01	01:01:01
BIGDAWG_SynthControl_Dataset	SCo0645	0	32:02	02:05:01	03:01:02	13:01:01	06:02:01	03:01:01:01	01:01:02:01	01:01:02:01	00:00	00:00	00:00	00:00
BIGDAWG_SynthControl_Dataset	SCo0646	0	33:01:01	03:01:01:01	14:01:01	14:01:01	05:01:01:03	02:01:01	02:02:01:02	02:02:01:02	00:00	00:00	00:00	00:00
BIGDAWG_SynthControl_Dataset	SCo0647	0	02:01:01:01	26:08	08:01:03	08:01:03	03:02:01	03:02:01	00:00	00:00	00:00	00:00	00:00	00:00
BIGDAWG_SynthControl_Dataset	SCo0648	0	03:01:01:01	68:06	08:01:03	15:01:01:01	03:02:12	03:01:01:01	00:00	00:00	00:00	00:00	00:00	01:01:01
BIGDAWG_SynthControl_Dataset	SCo0649	0	68:01:01	02:05:01	11:01:01	15:01:01:01	05:01:01:03	06:05:01	03:01:01	00:00	00:00	00:00	00:00	01:01:01
BIGDAWG_SynthControl_Dataset	SCo0650	0	01:01:01:01	11:01:01:01	01:01:01	04:01:01	05:03:01:01	04:01:01	00:00	00:00	00:00	01:01:01:01	00:00	00:00
BIGDAWG_SynthControl_Dataset	SCo0651	0	01:01:01:01	32:02	01:01:01	03:01:02	06:02:01	06:02:01	00:00	01:01:02:01	00:00	00:00	00:00	00:00
BIGDAWG_SynthControl_Dataset	SCo0652	0	24:02:01:01	02:05:01	07:01:01:01	07:01:01:01	03:03:02:03	06:05:01	00:00	00:00	01:03:03	01:03:03	00:00	00:00
BIGDAWG_SynthControl_Dataset	SCo0653	0	29:02:01:02	24:02:01:01	14:01:01	07:01:01:01	06:05:01	03:01:01:03	02:02:01:02	00:00	00:00	01:03:03	00:00	00:00
BIGDAWG_SynthControl_Dataset	SCo0654	0	68:01:01	03:01:03	11:01:01	15:01:01:01	05:01:01:03	03:03:02:03	03:01:01	00:00	00:00	00:00	00:00	01:01:01
BIGDAWG_SynthControl_Dataset	SCo0655	0	24:02:01:01	03:01:01:01	07:01:01:01	11:01:01	03:03:02:03	06:05:01	00:00	03:01:01	01:03:03	00:00	00:00	00:00
BIGDAWG_SynthControl_Dataset	SCo0656	0	68:01:01	11:01:01:02	11:01:01	11:01:01	04:02:01	06:03:01	03:01:01	03:01:01	00:00	00:00	00:00	00:00
BIGDAWG_SynthControl_Dataset	SCo0657	0	02:01:01:01	26:08	08:01:03	08:01:03	05:01:01:03	03:02:01	00:00	00:00	00:00	00:00	00:00	00:00
BIGDAWG_SynthControl_Dataset	SCo0658	0	32:02	11:01:01:01	03:01:02	04:01:01	06:02:01	04:01:01	01:01:02:01	00:00	00:00	01:01:01:01	00:00	00:00
BIGDAWG_SynthControl_Dataset	SCo0659	0	01:01:01:01	68:06	01:01:01	11:03	03:02:01	06:05:01	00:00	03:01:01	00:00	00:00	00:00	00:00
BIGDAWG_SynthControl_Dataset	SCo0660	0	24:02:01:01	24:02:01:01	07:01:01:01	07:01:01:01	02:02:01	05:02:01	00:00	00:00	01:03:03	01:03:03	00:00	00:00
BIGDAWG_SynthControl_Dataset	SCo0661	0	02:01:01:01	26:01:01	08:01:03	11:04:01	03:02:01	03:01:01:03	00:00	02:01:01:01	00:00	00:00	00:00	00:00
BIGDAWG_SynthControl_Dataset	SCo0662	0	26:08	26:08	08:01:03	08:01:03	03:02:01	03:01:01:03	00:00	00:00	00:00	00:00	00:00	00:00
BIGDAWG_SynthControl_Dataset	SCo0663	0	01:01:01:01	03:01:01:01	01:01:01	04:01:01	05:03:01:01	04:01:01	00:00	00:00	00:00	01:01:01:01	00:00	00:00
BIGDAWG_SynthControl_Dataset	SCo0664	0	02:05:01	26:01:01	08:01:03	07:01:01:01	03:02:01	02:02:01	00:00	00:00	00:00	01:03:03	00:00	00:00
BIGDAWG_SynthControl_Dataset	SCo0665	0	26:08	24:02:01:01	01:01:01	07:01:01:01	03:01:01:01	05:02:01	00:00	00:00	00:00	01:03:03	00:00	00:00
BIGDAWG_SynthControl_Dataset	SCo0666	0	32:02	26:01:01	07:01:01:01	15:01:01:01	02:02:01	03:02:12	00:00	00:00	01:03:03	00:00	00:00	01:01:01
BIGDAWG_SynthControl_Dataset	SCo0667	0	29:02:01:02	24:02:01:01	13:02:01	07:01:01:01	03:02:01	02:02:01	01:01:02:01	00:00	00:00	01:03:03	00:00	00:00
BIGDAWG_SynthControl_Dataset	SCo0668	0	03:01:01:01	03:01:01:01	01:01:01	08:01:03	05:03:01:01	03:01:01:01	00:00	00:00	00:00	00:00	00:00	00:00
BIGDAWG_SynthControl_Dataset	SCo0669	0	26:08	24:02:04	08:01:03	08:01:03	02:01:01	06:05:01	00:00	00:00	00:00	00:00	00:00	00:00
BIGDAWG_SynthControl_Dataset	SCo0670	0	26:08	31:01:02:01	01:01:01	08:01:03	05:03:01:01	05:02:01	00:00	00:00	00:00	00:00	00:00	00:00
BIGDAWG_SynthControl_Dataset	SCo0671	0	01:01:01:01	03:01:03	01:01:01	15:01:01:01	02:01:01	03:01:01:01	00:00	00:00	00:00	00:00	00:00	01:01:01
BIGDAWG_SynthControl_Dataset	SCo0672	0	24:02:01:01	11:01:01:02	07:01:01:01	07:01:01:01	02:02:01	03:01:01:03	00:00	00:00	01:03:03	01:03:03	00:00	00:00
BIGDAWG_SynthControl_Dataset	SCo0673	0	29:02:01:02	31:01:02:01	01:01:01	08:01:03	05:03:01:01	03:02:01	00:00	00:00	00:00	00:00	00:00	00:00
BIGDAWG_SynthControl_Dataset	SCo0674	0	01:01:01:01	68:01:01	01:01:01	11:01:01	05:03:01:01	05:03:01:01	00:00	03:01:01	00:00	00:00	00:00	00:00
BIGDAWG_SynthControl_Dataset	SCo0675	0	68:01:01	26:01:01	11:01:01	11:04:01	03:01:01:01	05:02:01	03:01:01	02:01:01:01	00:00	00:00	00:00	00:00
BIGDAWG_SynthControl_Dataset	SCo0676	0	11:01:01:01	68:06	04:01:01	11:01:01	06:03:01	06:05:01	00:00	03:01:01	01:01:01:01	00:00	00:00	00:00
BIGDAWG_SynthControl_Dataset	SCo0677	0	32:02	26:01:01	03:01:02	11:04:01	06:02:01	06:02:01	01:01:02:01	02:01:01:01	00:00	00:00	00:00	00:00
BIGDAWG_SynthControl_Dataset	SCo0678	0	11:01:01:01	02:05:01	04:01:01	13:01:01	04:01:01	03:01:01:01	00:00	01:01:02:01	01:01:01:01	00:00	00:00	00:00
BIGDAWG_SynthControl_Dataset	SCo0679	0	26:08	26:01:01	01:01:01	08:01:03	05:03:01:01	05:02:01	00:00	00:00	00:00	00:00	00:00	00:00
BIGDAWG_SynthControl_Dataset	SCo0680	0	24:02:01:01	68:06	07:01:01:01	04:01:01	03:01:01:01	06:05:01	00:00	00:00	01:03:03	01:01:01:01	00:00	00:00
BIGDAWG_SynthControl_Dataset	SCo0681	0	25:01:01	11:01:01:01	13:03:01	04:01:01	02:01:01	04:01:01	01:01:02:02	00:00	00:00	01:01:01:01	00:00	00:00
BIGDAWG_SynthControl_Dataset	SCo0682	0	31:01:02:01	68:06	03:01:01:01	08:01:03	05:01:01:01	06:02:01	01:01:02:02	00:00	00:00	00:00	00:00	00:00
BIGDAWG_SynthControl_Dataset	SCo0683	0	31:01:02:01	02:05:01	03:01:01:01	08:01:03	05:01:01:01	06:05:01	01:01:02:02	00:00	00:00	00:00	00:00	00:00
BIGDAWG_SynthControl_Dataset	SCo0684	0	02:01:01:01	26:01:01	08:01:03	11:04:01	03:02:01	03:01:01:03	00:00	02:01:01:01	00:00	00:00	00:00	00:00
BIGDAWG_SynthControl_Dataset	SCo0685	0	02:01:01:01	03:01:03	14:01:01	15:01:01:01	06:03:01	03:03:02:03	02:02:01:02	00:00	00:00	00:00	00:00	01:01:01
BIGDAWG_SynthControl_Dataset	SCo0686	0	11:01:01:01	03:01:03	04:01:01	15:01:01:01	04:01:01	03:03:02:03	00:00	00:00	01:01:01:01	00:00	00:00	01:01:01
BIGDAWG_SynthControl_Dataset	SCo0687	0	11:01:01:01	68:06	04:01:01	11:03	04:01:01	06:05:01	00:00	03:01:01	01:01:01:01	00:00	00:00	00:00
BIGDAWG_SynthControl_Dataset	SCo0688	0	31:01:02:01	68:06	03:01:01:01	08:01:03	05:01:01:01	06:02:01	01:01:02:02	00:00	00:00	00:00	00:00	00:00
BIGDAWG_SynthControl_Dataset	SCo0689	0	68:06	26:01:01	01:01:01	15:01:01:01	05:03:01:01	03:03:02:03	00:00	00:00	00:00	00:00	00:00	01:01:01
BIGDAWG_SynthControl_Dataset	SCo0690	0	32:02	03:01:03	03:01:02	15:01:01:01	06:02:01	03:03:02:03	01:01:02:01	00:00	00:00	00:00	00:00	01:01:01
BIGDAWG_SynthControl_Dataset	SCo0691	0	32:02	02:05:01	08:01:03	15:01:01:01	06:02:01	03:01:01:01	00:00	00:00	00:00	00:00	00:00	01:01:01
BIGDAWG_SynthControl_Dataset	SCo0692	0	11:01:01:01	68:06	04:01:01	11:01:01	06:03:01	06:05:01	00:00	03:01:01	01:01:01:01	00:00	00:00	00:00
BIGDAWG_SynthControl_Dataset	SCo0693	0	29:02:01:02	03:01:03	14:01:01	15:01:01:01	03:02:12	03:02:12	02:02:01:02	00:00	00:00	00:00	00:00	01:01:01
BIGDAWG_SynthControl_Dataset	SCo0694	0	26:08	24:02:04	08:01:03	08:01:03	02:01:01	06:05:01	00:00	00:00	00:00	00:00	00:00	00:00
BIGDAWG_SynthControl_Dataset	SCo0695	0	26:08	03:01:03	14:01:01	15:01:01:01	03:02:12	03:02:12	02:02:01:02	00:00	00:00	00:00	00:00	01:01:01
BIGDAWG_SynthControl_Dataset	SCo0696	0	32:01:01	68:06	08:01:03	04:01:01	05:01:01:03	03:02:12	00:00	00:00	00:00	01:01:01:01	00:00	00:00
BIGDAWG_SynthControl_Dataset	SCo0697	0	02:01:01:01	02:05:01	04:01:01	15:01:01:01	04:01:01	03:03:02:03	00:00	00:00	01:01:01:01	00:00	00:00	01:01:01
BIGDAWG_SynthControl_Dataset	SCo0698	0	68:06	11:01:01:02	01:01:01	07:01:01:01	05:03:01:01	02:02:01	00:00	00:00	00:00	01:03:03	00:00	00:00
BIGDAWG_SynthControl_Dataset	SCo0699	0	24:02:01:01	32:02	07:01:01:01	03:01:02	02:02:01	06:02:01	00:00	01:01:02:01	01:03:03	00:00	00:00	00:00
BIGDAWG_SynthControl_Dataset	SCo0700	0	26:01:01	23:01:01	03:01:01:01	15:01:01:01	05:01:01:01	06:05:01	01:01:02:02	00:00	00:00	00:00	00:00	01:01:01
BIGDAWG_SynthControl_Dataset	SCo0701	0	32:02	68:06	****	****	06:02:01	06:05:01	****	****	****	****	****	****
BIGDAWG_SynthControl_Dataset	SCo0702	0	24:02:01:01	02:05:01	07:01:01:01	11:01:01	03:03:02:03	06:05:01	00:00	03:01:01	01:03:03	00:00	00:00	00:00
BIGDAWG_SynthControl_Dataset	SCo0703	0	01:01:01:01	03:01:01:01	01:01:01	11:01:01	06:02:01	06:05:01	00:00	03:01:01	00:00	00:00	00:00	00:00
BIGDAWG_SynthControl_Dataset	SCo0704	0	68:01:01	24:02:04	11:01:01	11:01:01	04:02:01	06:03:01	03:01:01	03:01:01	00:00	00:00	00:00	00:00
BIGDAWG_SynthControl_Dataset	SCo0705	0	03:01:03	68:06	15:01:01:01	15:01:01:01	03:03:02:03	03:01:01:01	00:00	00:00	00:00	00:00	01:01:01	01:01:01
BIGDAWG_SynthControl_Dataset	SCo0706	0	24:02:01:01	25:01:01	07:01:01:01	03:01:02	02:02:01	06:02:01	00:00	01:01:02:01	01:03:03	00:00	00:00	00:00
BIGDAWG_SynthControl_Dataset	SCo0707	0	31:01:02:01	68:06	03:01:01:01	08:01:03	05:01:01:01	06:02:01	01:01:02:02	00:00	00:00	00:00	00:00	00:00
BIGDAWG_SynthControl_Dataset	SCo0708	0	31:01:02:01	32:02	03:01:01:01	03:01:02	05:01:01:01	06:02:01	01:01:02:02	01:01:02:01	00:00	00:00	00:00	00:00
BIGDAWG_SynthControl_Dataset	SCo0709	0	31:01:02:01	03:01:01:01	03:01:01:01	08:01:03	05:01:01:01	06:05:01	01:01:02:02	00:00	00:00	00:00	00:00	00:00
BIGDAWG_SynthControl_Dataset	SCo0710	0	29:02:01:02	25:01:01	03:01:01:01	15:01:01:01	05:01:01:01	03:03:02:03	01:01:02:02	00:00	00:00	00:00	00:00	01:01:01
BIGDAWG_SynthControl_Dataset	SCo0711	0	03:01:01:01	11:01:01:02	04:01:01	15:01:01:01	06:02:01	03:03:02:03	00:00	00:00	01:01:01:01	00:00	00:00	01:01:01
BIGDAWG_SynthControl_Dataset	SCo0712	0	11:01:01:02	11:01:01:02	08:01:03	11:01:01	05:01:01:03	03:01:01:03	00:00	03:01:01	00:00	00:00	00:00	00:00
BIGDAWG_SynthControl_Dataset	SCo0713	0	03:01:01:01	68:06	08:01:03	15:01:01:01	06:02:01	06:02:01	00:00	00:00	00:00	00:00	00:00	01:01:01
BIGDAWG_SynthControl_Dataset	SCo0714	0	29:01:01:01	31:01:02:01	14:01:01	03:01:01:01	06:03:01	05:01:01:01	02:02:01:02	01:01:02:02	00:00	00:00	00:00	00:00
BIGDAWG_SynthControl_Dataset	SCo0715	0	01:01:01:01	03:01:03	01:01:01	15:01:01:01	05:01:01:03	03:01:01:01	00:00	00:00	00:00	00:00	00:00	01:01:01
BIGDAWG_SynthControl_Dataset	SCo0716	0	01:01:01:01	68:06	01:01:01	04:01:01	03:01:01:01	06:05:01	00:00	00:00	00:00	01:01:01:01	00:00	00:00
BIGDAWG_SynthControl_Dataset	SCo0717	0	32:02	23:01:01	03:01:02	04:01:01	06:02:01	04:01:01	01:01:02:01	00:00	00:00	01:01:01:01	00:00	00:00
BIGDAWG_SynthControl_Dataset	SCo0718	0	03:01:01:01	68:06	08:01:03	15:01:01:01	03:02:12	03:01:01:01	00:00	00:00	00:00	00:00	00:00	01:01:01
BIGDAWG_SynthControl_Dataset	SCo0719	0	01:01:01:01	24:02:04	01:01:01	03:01:01:01	05:03:01:01	05:01:01:01	00:00	01:01:02:02	00:00	00:00	00:00	00:00
BIGDAWG_SynthControl_Dataset	SCo0720	0	24:02:01:01	24:02:04	07:01:01:01	07:01:01:01	02:02:01	02:02:01	00:00	00:00	01:03:03	01:03:03	00:00	00:00
BIGDAWG_SynthControl_Dataset	SCo0721	0	01:01:01:01	24:02:01:01	01:01:01	07:01:01:01	03:02:12	06:05:01	00:00	00:00	00:00	01:03:03	00:00	00:00
BIGDAWG_SynthControl_Dataset	SCo0722	0	29:01:01:01	11:01:01:02	03:01:01:01	15:01:01:01	05:01:01:01	03:03:02:03	01:01:02:02	00:00	00:00	00:00	00:00	01:01:01
BIGDAWG_SynthControl_Dataset	SCo0723	0	03:01:03	24:02:04	15:01:01:01	11:04:01	03:03:02:03	05:02:01	00:00	02:01:01:01	00:00	00:00	01:01:01	00:00
BIGDAWG_SynthControl_Dataset	SCo0724	0	03:01:01:01	02:05:01	07:01:01:01	15:01:01:01	02:02:01	06:05:01	00:00	00:00	01:03:03	00:00	00:00	01:01:01
BIGDAWG_SynthControl_Dataset	SCo0725	0	11:01:01:01	02:05:01	04:01:01	13:01:01	04:01:01	03:01:01:01	00:00	01:01:02:01	01:01:01:01	00:00	00:00	00:00
BIGDAWG_SynthControl_Dataset	SCo0726	0	26:08	03:01:01:01	08:01:03	07:01:01:01	03:02:12	03:02:12	00:00	00:00	00:00	01:03:03	00:00	00:00
BIGDAWG_SynthControl_Dataset	SCo0727	0	32:01:01	03:01:03	04:03:01	15:01:01:01	02:01:01	03:03:02:03	00:00	00:00	01:03:01:01	00:00	00:00	01:01:01
BIGDAWG_SynthControl_Dataset	SCo0728	0	26:08	02:05:01	08:01:03	07:01:01:01	06:05:01	05:02:01	00:00	00:00	00:00	01:03:03	00:00	00:00
BIGDAWG_SynthControl_Dataset	SCo0729	0	32:01:01	03:01:03	14:01:01	15:01:01:01	06:03:01	03:03:02:03	02:02:01:02	00:00	00:00	00:00	00:00	01:01:01
BIGDAWG_SynthControl_Dataset	SCo0730	0	03:01:01:01	26:01:01	08:01:03	07:01:01:01	05:01:01:03	02:02:01	00:00	00:00	00:00	01:03:03	00:00	00:00
BIGDAWG_SynthControl_Dataset	SCo0731	0	24:02:01:01	32:02	07:01:01:01	03:01:02	02:02:01	06:02:01	00:00	01:01:02:01	01:03:03	00:00	00:00	00:00
BIGDAWG_SynthControl_Dataset	SCo0732	0	26:08	03:01:03	04:04:01	15:01:01:01	03:02:12	03:02:12	00:00	00:00	01:03:01:03	00:00	00:00	01:01:01
BIGDAWG_SynthControl_Dataset	SCo0733	0	02:01:01:01	02:05:01	08:01:03	13:01:01	02:01:01	03:01:01:01	00:00	01:01:02:01	00:00	00:00	00:00	00:00
BIGDAWG_SynthControl_Dataset	SCo0734	0	29:02:01:02	68:01:01	04:01:01	11:01:01	03:02:12	03:01:01:03	00:00	03:01:01	01:01:01:01	00:00	00:00	00:00
BIGDAWG_SynthControl_Dataset	SCo0735	0	03:01:01:01	02:05:01	07:01:01:01	15:01:01:01	02:02:01	06:05:01	00:00	00:00	01:03:03	00:00	00:00	01:01:01
BIGDAWG_SynthControl_Dataset	SCo0736	0	01:01:01:01	24:02:01:01	01:01:01	07:01:01:01	03:02:01	06:02:01	00:00	00:00	00:00	01:03:03	00:00	00:00
BIGDAWG_SynthControl_Dataset	SCo0737	0	68:06	26:01:01	01:01:01	15:01:01:01	05:03:01:01	03:03:02:03	00:00	00:00	00:00	00:00	00:00	01:01:01
BIGDAWG_SynthControl_Dataset	SCo0738	0	01:01:01:01	29:01:01:01	01:01:01	14:01:01	05:03:01:01	03:01:01:03	00:00	02:02:01:02	00:00	00:00	00:00	00:00
BIGDAWG_SynthControl_Dataset	SCo0739	0	31:01:02:01	68:06	03:01:01:01	08:01:03	05:01:01:01	06:02:01	01:01:02:02	00:00	00:00	00:00	00:00	00:00
BIGDAWG_SynthControl_Dataset	SCo0740	0	26:08	32:01:01	08:01:03	11:01:01	06:03:01	03:02:01	00:00	03:01:01	00:00	00:00	00:00	00:00
BIGDAWG_SynthControl_Dataset	SCo0741	0	68:01:01	23:01:01	11:01:01	15:01:01:01	04:02:01	06:03:01	03:01:01	00:00	00:00	00:00	00:00	01:01:01
BIGDAWG_SynthControl_Dataset	SCo0742	0	24:02:01:01	68:06	07:01:01:01	11:03	02:02:01	06:05:01	00:00	03:01:01	01:03:03	00:00	00:00	00:00
BIGDAWG_SynthControl_Dataset	SCo0743	0	01:01:01:01	68:01:01	01:01:01	11:01:01	05:03:01:01	05:03:01:01	00:00	03:01:01	00:00	00:00	00:00	00:00
BIGDAWG_SynthControl_Dataset	SCo0744	0	26:08	32:02	07:01:01:01	15:01:01:01	02:02:01	06:05:01	00:00	00:00	01:03:03	00:00	00:00	01:01:01
BIGDAWG_SynthControl_Dataset	SCo0745	0	31:01:02:01	31:01:02:01	03:01:01:01	03:01:01:01	05:01:01:01	05:01:01:01	01:01:02:02	01:01:02:02	00:00	00:00	00:00	00:00
BIGDAWG_SynthControl_Dataset	SCo0746	0	01:01:01:01	02:05:01	01:01:01	13:01:01	05:03:01:01	03:01:01:01	00:00	01:01:02:01	00:00	00:00	00:00	00:00
BIGDAWG_SynthControl_Dataset	SCo0747	0	26:08	29:02:01:02	01:01:01	07:01:01:01	05:03:01:01	02:02:01	00:00	00:00	00:00	01:03:03	00:00	00:00
BIGDAWG_SynthControl_Dataset	SCo0748	0	32:02	11:01:01:01	03:01:02	04:01:01	06:02:01	04:01:01	01:01:02:01	00:00	00:00	01:01:01:01	00:00	00:00
BIGDAWG_SynthControl_Dataset	SCo0749	0	03:01:03	02:05:01	15:01:01:01	13:01:01	03:03:02:03	03:01:01:01	00:00	01:01:02:01	00:00	00:00	01:01:01	00:00
BIGDAWG_SynthControl_Dataset	SCo0750	0	26:08	29:02:01:02	01:01:01	07:01:01:01	05:03:01:01	02:02:01	00:00	00:00	00:00	01:03:03	00:00	00:00
BIGDAWG_SynthControl_Dataset	SCo0751	0	68:01:01	68:01:01	11:01:01	11:01:01	04:02:01	06:03:01	03:01:01	03:01:01	00:00	00:00	00:00	00:00
BIGDAWG_SynthControl_Dataset	SCo0752	0	02:01:01:01	01:01:01:01	15:01:01:01	15:01:01:01	03:03:02:03	05:02:01	00:00	00:00	00:00	00:00	01:01:01	01:01:01
BIGDAWG_SynthControl_Dataset	SCo0753	0	31:01:02:01	24:02:01:01	03:01:01:01	07:01:01:01	05:01:01:01	02:02:01	01:01:02:02	00:00	00:00	01:03:03	00:00	00:00
BIGDAWG_SynthControl_Dataset	SCo0754	0	01:01:01:01	68:06	01:01:01	04:01:01	03:01:01:01	06:05:01	00:00	00:00	00:00	01:01:01:01	00:00	00:00
BIGDAWG_SynthControl_Dataset	SCo0755	0	29:02:01:02	11:01:01:01	13:02:01	04:01:01	03:02:01	04:01:01	01:01:02:01	00:00	00:00	01:01:01:01	00:00	00:00
BIGDAWG_SynthControl_Dataset	SCo0756	0	31:01:02:01	02:05:01	03:01:01:01	08:01:03	05:01:01:01	06:02:01	01:01:02:02	00:00	00:00	00:00	00:00	00:00
BIGDAWG_SynthControl_Dataset	SCo0757	0	02:05:01	02:05:01	01:01:01	08:01:03	05:03:01:01	03:01:01:01	00:00	00:00	00:00	00:00	00:00	00:00
BIGDAWG_SynthControl_Dataset	SCo0758	0	29:01:01:01	11:01:01:01	14:01:01	04:01:01	05:01:01:03	04:01:01	02:02:01:02	00:00	00:00	01:01:01:01	00:00	00:00
BIGDAWG_SynthControl_Dataset	SCo0759	0	03:01:03	03:01:01:01	15:01:01:01	15:01:01:01	03:03:02:03	03:02:12	00:00	00:00	00:00	00:00	01:01:01	01:01:01
BIGDAWG_SynthControl_Dataset	SCo0760	0	26:08	23:01:01	08:01:03	08:01:03	05:01:01:03	03:02:12	00:00	00:00	00:00	00:00	00:00	00:00
BIGDAWG_SynthControl_Dataset	SCo0761	0	01:01:01:01	32:02	01:01:01	03:01:02	06:02:01	06:02:01	00:00	01:01:02:01	00:00	00:00	00:00	00:00
BIGDAWG_SynthControl_Dataset	SCo0762	0	26:01:01	26:01:01	08:01:03	11:04:01	05:01:01:03	05:01:01:01	00:00	02:01:01:01	00:00	00:00	00:00	00:00
BIGDAWG_SynthControl_Dataset	SCo0763	0	32:02	24:02:04	03:01:02	15:01:01:01	06:02:01	03:03:02:03	01:01:02:01	00:00	00:00	00:00	00:00	01:01:01
BIGDAWG_SynthControl_Dataset	SCo0764	0	68:01:01	03:01:01:01	11:01:01	15:01:01:01	05:01:01:03	06:05:01	03:01:01	00:00	00:00	00:00	00:00	01:01:01
BIGDAWG_SynthControl_Dataset	SCo0765	0	26:08	11:01:01:01	14:01:01	04:01:01	03:02:01	04:01:01	02:02:01:02	00:00	00:00	01:01:01:01	00:00	00:00
BIGDAWG_SynthControl_Dataset	SCo0766	0	68:01:01	68:06	11:01:01	15:01:01:01	03:02:01	05:01:01:01	03:01:01	00:00	00:00	00:00	00:00	01:01:01
BIGDAWG_SynthControl_Dataset	SCo0767	0	32:02	03:01:03	03:01:02	15:01:01:01	06:02:01	03:03:02:03	01:01:02:01	00:00	00:00	00:00	00:00	01:01:01
BIGDAWG_SynthControl_Dataset	SCo0768	0	01:01:01:01	32:02	01:01:01	03:01:02	06:03:01	06:02:01	00:00	01:01:02:01	00:00	00:00	00:00	00:00
BIGDAWG_SynthControl_Dataset	SCo0769	0	01:01:01:01	32:02	01:01:01	03:01:02	06:02:01	06:02:01	00:00	01:01:02:01	00:00	00:00	00:00	00:00
BIGDAWG_SynthControl_Dataset	SCo0770	0	01:01:01:01	03:01:01:01	01:01:01	04:01:01	05:03:01:01	04:01:01	00:00	00:00	00:00	01:01:01:01	00:00	00:00
BIGDAWG_SynthControl_Dataset	SCo0771	0	01:01:01:01	68:06	01:01:01	04:01:01	03:01:01:01	06:05:01	00:00	00:00	00:00	01:01:01:01	00:00	00:00
BIGDAWG_SynthControl_Dataset	SCo0772	0	29:02:01:02	03:01:03	13:02:01	15:01:01:01	03:02:01	03:03:02:03	01:01:02:01	00:00	00:00	00:00	00:00	01:01:01
BIGDAWG_SynthControl_Dataset	SCo0773	0	02:01:01:01	24:02:01:01	14:01:01	07:01:01:01	06:03:01	02:02:01	02:02:01:02	00:00	00:00	01:03:03	00:00	00:00
BIGDAWG_SynthControl_Dataset	SCo0774	0	03:01:01:01	11:01:01:02	04:01:01	15:01:01:01	03:02:01	03:03:02:03	00:00	00:00	01:01:01:01	00:00	00:00	01:01:01
BIGDAWG_SynthControl_Dataset	SCo0775	0	01:01:01:01	68:01:01	01:01:01	11:01:01	05:03:01:01	05:03:01:01	00:00	03:01:01	00:00	00:00	00:00	00:00
BIGDAWG_SynthControl_Dataset	SCo0776	0	24:02:01:01	03:01:03	07:01:01:01	15:01:01:01	02:02:01	03:03:02:03	00:00	00:00	01:03:03	00:00	00:00	01:01:01
BIGDAWG_SynthControl_Dataset	SCo0777	0	24:02:01:01	03:01:01:01	07:01:01:01	11:01:01	03:03:02:03	06:05:01	00:00	03:01:01	01:03:03	00:00	00:00	00:00
BIGDAWG_SynthControl_Dataset	SCo0778	0	02:05:01	68:06	08:01:03	15:01:01:01	03:02:01	06:02:01	00:00	00:00	00:00	00:00	00:00	01:01:01
BIGDAWG_SynthControl_Dataset	SCo0779	0	01:01:01:01	03:01:01:01	01:01:01	11:01:01	06:02:01	06:05:01	00:00	03:01:01	00:00	00:00	00:00	00:00
BIGDAWG_SynthControl_Dataset	SCo0780	0	68:06	11:01:01:02	01:01:01	07:01:01:01	05:03:01:01	02:02:01	00:00	00:00	00:00	01:03:03	00:00	00:00
BIGDAWG_SynthControl_Dataset	SCo0781	0	68:06	68:06	08:01:03	07:01:01:01	03:02:01	02:02:01	00:00	00:00	00:00	01:03:03	00:00	00:00
BIGDAWG_SynthControl_Dataset	SCo0782	0	31:01:02:01	11:01:01:02	03:01:01:01	04:01:01	05:01:01:01	05:02:01	01:01:02:02	00:00	00:00	01:01:01:01	00:00	00:00
BIGDAWG_SynthControl_Dataset	SCo0783	0	24:02:01:01	68:06	07:01:01:01	04:01:01	03:02:12	06:05:01	00:00	00:00	01:03:03	01:01:01:01	00:00	00:00
BIGDAWG_SynthControl_Dataset	SCo0784	0	02:01:01:01	32:01:01	14:01:01	08:01:03	06:03:01	02:01:01	02:02:01:02	00:00	00:00	00:00	00:00	00:00
BIGDAWG_SynthControl_Dataset	SCo0785	0	26:08	32:02	07:01:01:01	15:01:01:01	02:02:01	06:02:01	00:00	00:00	01:03:03	00:00	00:00	01:01:01
BIGDAWG_SynthControl_Dataset	SCo0786	0	68:06	23:01:01	15:01:01:01	15:01:01:01	03:03:02:03	03:03:02:03	00:00	00:00	00:00	00:00	01:01:01	01:01:01
BIGDAWG_SynthControl_Dataset	SCo0787	0	01:01:01:01	29:02:01:02	01:01:01	13:02:01	05:03:01:01	03:02:01	00:00	01:01:02:01	00:00	00:00	00:00	00:00
BIGDAWG_SynthControl_Dataset	SCo0788	0	29:02:01:02	03:01:03	03:01:01:01	15:01:01:01	05:01:01:01	03:01:01:01	01:01:02:02	00:00	00:00	00:00	00:00	01:01:01
BIGDAWG_SynthControl_Dataset	SCo0789	0	31:01:02:02	24:02:01:01	08:01:03	07:01:01:01	06:01:01	02:02:01	00:00	00:00	00:00	01:03:03	00:00	00:00
BIGDAWG_SynthControl_Dataset	SCo0790	0	24:02:01:01	02:05:01	07:01:01:01	13:01:01	02:02:01	03:01:01:01	00:00	01:01:02:01	01:03:03	00:00	00:00	00:00
BIGDAWG_SynthControl_Dataset	SCo0791	0	32:02	68:06	****	****	06:02:01	06:05:01	****	****	****	****	****	****
BIGDAWG_SynthControl_Dataset	SCo0792	0	24:02:01:01	11:01:01:01	07:01:01:01	04:01:01	02:02:01	02:01:01	00:00	00:00	01:03:03	01:01:01:01	00:00	00:00
BIGDAWG_SynthControl_Dataset	SCo0793	0	68:01:01	68:06	11:01:01	15:01:01:01	03:02:01	05:01:01:01	03:01:01	00:00	00:00	00:00	00:00	01:01:01
BIGDAWG_SynthControl_Dataset	SCo0794	0	02:05:01	68:06	08:01:03	15:01:01:01	03:02:01	06:02:01	00:00	00:00	00:00	00:00	00:00	01:01:01
BIGDAWG_SynthControl_Dataset	SCo0795	0	29:02:01:02	68:06	01:01:01	15:01:01:01	03:02:01	03:02:12	00:00	00:00	00:00	00:00	00:00	01:01:01
BIGDAWG_SynthControl_Dataset	SCo0796	0	68:06	24:02:04	01:01:01	08:01:03	05:03:01:01	05:03:01:01	00:00	00:00	00:00	00:00	00:00	00:00
BIGDAWG_SynthControl_Dataset	SCo0797	0	02:01:01:01	11:01:01:01	14:01:01	04:01:01	06:03:01	04:01:01	02:02:01:02	00:00	00:00	01:01:01:01	00:00	00:00
BIGDAWG_SynthControl_Dataset	SCo0798	0	24:02:01:01	68:01:01	07:01:01:01	11:01:01	02:02:01	03:01:01:01	00:00	03:01:01	01:03:03	00:00	00:00	00:00
BIGDAWG_SynthControl_Dataset	SCo0799	0	03:01:03	68:06	15:01:01:01	11:03	03:03:02:03	06:05:01	00:00	03:01:01	00:00	00:00	01:01:01	00:00
BIGDAWG_SynthControl_Dataset	SCo0800	0	31:01:02:01	68:01:01	03:01:01:01	11:01:01	05:01:01:01	03:01:01:03	01:01:02:02	03:01:01	00:00	00:00	00:00	00:00
BIGDAWG_SynthControl_Dataset	SCo0801	0	25:01:01	68:06	08:01:03	04:01:01	03:02:12	05:02:01	00:00	00:00	00:00	01:01:01:01	00:00	00:00
BIGDAWG_SynthControl_Dataset	SCo0802	0	29:01:01:01	02:05:01	04:01:01	15:01:01:01	04:01:01	03:02:12	00:00	00:00	01:01:01:01	00:00	00:00	01:01:01
BIGDAWG_SynthControl_Dataset	SCo0803	0	01:01:01:01	01:01:01:01	01:01:01	01:01:01	05:03:01:01	05:03:01:01	00:00	00:00	00:00	00:00	00:00	00:00
BIGDAWG_SynthControl_Dataset	SCo0804	0	02:01:01:01	32:02	08:01:03	03:01:02	05:01:01:03	06:02:01	00:00	01:01:02:01	00:00	00:00	00:00	00:00
BIGDAWG_SynthControl_Dataset	SCo0805	0	24:02:04	11:01:01:02	08:01:03	08:01:03	05:01:01:03	03:02:01	00:00	00:00	00:00	00:00	00:00	00:00
BIGDAWG_SynthControl_Dataset	SCo0806	0	26:08	03:01:03	14:01:01	15:01:01:01	03:02:12	03:02:12	02:02:01:02	00:00	00:00	00:00	00:00	01:01:01
BIGDAWG_SynthControl_Dataset	SCo0807	0	32:02	32:02	07:01:01:01	15:01:01:01	02:02:01	03:03:02:03	00:00	00:00	01:03:03	00:00	00:00	01:01:01
BIGDAWG_SynthControl_Dataset	SCo0808	0	01:01:01:01	24:02:01:01	01:01:01	07:01:01:01	03:02:01	06:02:01	00:00	00:00	00:00	01:03:03	00:00	00:00
BIGDAWG_SynthControl_Dataset	SCo0809	0	32:02	03:01:03	03:01:02	15:01:01:01	06:02:01	03:03:02:03	01:01:02:01	00:00	00:00	00:00	00:00	01:01:01
BIGDAWG_SynthControl_Dataset	SCo0810	0	31:01:02:01	31:01:02:01	03:01:01:01	03:01:01:01	05:01:01:01	05:01:01:01	01:01:02:02	01:01:02:02	00:00	00:00	00:00	00:00
BIGDAWG_SynthControl_Dataset	SCo0811	0	02:01:01:01	68:01:01	14:01:01	11:01:01	02:01:01	03:01:01:03	02:02:01:02	03:01:01	00:00	00:00	00:00	00:00
BIGDAWG_SynthControl_Dataset	SCo0812	0	02:01:01:01	68:06	15:01:01:01	15:01:01:01	03:03:02:03	03:01:01:03	00:00	00:00	00:00	00:00	01:01:01	01:01:01
BIGDAWG_SynthControl_Dataset	SCo0813	0	24:02:01:01	32:02	07:01:01:01	03:01:02	02:02:01	06:02:01	00:00	01:01:02:01	01:03:03	00:00	00:00	00:00
BIGDAWG_SynthControl_Dataset	SCo0814	0	31:01:02:02	32:02	08:01:03	03:01:02	06:01:01	06:02:01	00:00	01:01:02:01	00:00	00:00	00:00	00:00
BIGDAWG_SynthControl_Dataset	SCo0815	0	31:01:02:01	11:01:01:01	03:01:01:01	04:01:01	05:01:01:01	04:01:01	01:01:02:02	00:00	00:00	01:01:01:01	00:00	00:00
BIGDAWG_SynthControl_Dataset	SCo0816	0	01:01:01:01	11:01:01:01	01:01:01	04:01:01	05:03:01:01	04:01:01	00:00	00:00	00:00	01:01:01:01	00:00	00:00
BIGDAWG_SynthControl_Dataset	SCo0817	0	29:02:01:02	26:01:01	01:01:01	08:01:03	05:03:01:01	03:02:01	00:00	00:00	00:00	00:00	00:00	00:00
BIGDAWG_SynthControl_Dataset	SCo0818	0	26:08	29:01:01:01	08:01:03	08:01:03	02:01:01	03:02:12	00:00	00:00	00:00	00:00	00:00	00:00
BIGDAWG_SynthControl_Dataset	SCo0819	0	29:02:01:02	68:01:01	13:02:01	11:01:01	03:02:01	02:01:01	01:01:02:01	03:01:01	00:00	00:00	00:00	00:00
BIGDAWG_SynthControl_Dataset	SCo0820	0	24:02:01:01	11:01:01:01	07:01:01:01	04:01:01	02:02:01	05:02:01	00:00	00:00	01:03:03	01:01:01:01	00:00	00:00
BIGDAWG_SynthControl_Dataset	SCo0821	0	03:01:03	68:06	15:01:01:01	15:01:01:01	03:03:02:03	03:01:01:01	00:00	00:00	00:00	00:00	01:01:01	01:01:01
BIGDAWG_SynthControl_Dataset	SCo0822	0	02:05:01	68:06	08:01:03	15:01:01:01	03:02:01	06:02:01	00:00	00:00	00:00	00:00	00:00	01:01:01
BIGDAWG_SynthControl_Dataset	SCo0823	0	03:01:03	11:01:01:02	15:01:01:01	11:04:01	03:03:02:03	05:02:01	00:00	02:01:01:01	00:00	00:00	01:01:01	00:00
BIGDAWG_SynthControl_Dataset	SCo0824	0	31:01:02:01	32:02	03:01:01:01	03:01:02	05:01:01:01	06:02:01	01:01:02:02	01:01:02:01	00:00	00:00	00:00	00:00
BIGDAWG_SynthControl_Dataset	SCo0825	0	24:02:01:01	68:06	07:01:01:01	11:01:01	03:02:12	06:05:01	00:00	03:01:01	01:03:03	00:00	00:00	00:00
BIGDAWG_SynthControl_Dataset	SCo0826	0	31:01:02:01	02:05:01	03:01:01:01	08:01:03	05:01:01:01	06:05:01	01:01:02:02	00:00	00:00	00:00	00:00	00:00
BIGDAWG_SynthControl_Dataset	SCo0827	0	26:08	01:01:01:01	01:01:01	15:01:01:01	05:03:01:01	03:03:02:03	00:00	00:00	00:00	00:00	00:00	01:01:01
BIGDAWG_SynthControl_Dataset	SCo0828	0	68:01:01	03:01:03	11:01:01	15:01:01:01	05:01:01:03	03:03:02:03	03:01:01	00:00	00:00	00:00	00:00	01:01:01
BIGDAWG_SynthControl_Dataset	SCo0829	0	01:01:01:01	32:02	01:01:01	03:01:02	06:02:01	06:02:01	00:00	01:01:02:01	00:00	00:00	00:00	00:00
BIGDAWG_SynthControl_Dataset	SCo0830	0	31:01:02:01	24:02:04	03:01:01:01	11:01:01	05:01:01:01	05:02:01	01:01:02:02	03:01:01	00:00	00:00	00:00	00:00
BIGDAWG_SynthControl_Dataset	SCo0831	0	29:02:01:02	03:01:01:01	08:01:03	07:01:01:01	06:02:01	03:01:01:03	00:00	00:00	00:00	01:03:03	00:00	00:00
BIGDAWG_SynthControl_Dataset	SCo0832	0	32:02	03:01:03	03:01:02	15:01:01:01	06:02:01	03:03:02:03	01:01:02:01	00:00	00:00	00:00	00:00	01:01:01
BIGDAWG_SynthControl_Dataset	SCo0833	0	29:02:01:02	32:01:01	03:01:01:01	15:01:01:01	05:01:01:01	03:03:02:03	01:01:02:02	00:00	00:00	00:00	00:00	01:01:01
BIGDAWG_SynthControl_Dataset	SCo0834	0	26:01:01	23:01:01	03:01:01:01	15:01:01:01	05:01:01:01	03:02:12	01:01:02:02	00:00	00:00	00:00	00:00	01:01:01
BIGDAWG_SynthControl_Dataset	SCo0835	0	68:06	68:06	08:01:03	07:01:01:01	05:01:01:03	02:02:01	00:00	00:00	00:00	01:03:03	00:00	00:00
BIGDAWG_SynthControl_Dataset	SCo0836	0	25:01:01	03:01:01:01	08:01:03	04:01:01	05:01:01:03	06:05:01	00:00	00:00	00:00	01:01:01:01	00:00	00:00
BIGDAWG_SynthControl_Dataset	SCo0837	0	01:01:01:01	24:02:04	01:01:01	03:01:01:01	05:03:01:01	05:01:01:01	00:00	01:01:02:02	00:00	00:00	00:00	00:00
BIGDAWG_SynthControl_Dataset	SCo0838	0	29:01:01:01	03:01:01:01	04:01:01	15:01:01:01	04:01:01	03:01:01:01	00:00	00:00	01:01:01:01	00:00	00:00	01:01:01
BIGDAWG_SynthControl_Dataset	SCo0839	0	25:01:01	03:01:03	13:03:01	15:01:01:01	02:01:01	03:03:02:03	01:01:02:02	00:00	00:00	00:00	00:00	01:01:01
BIGDAWG_SynthControl_Dataset	SCo0840	0	32:02	24:02:04	03:01:02	15:01:01:01	06:02:01	03:03:02:03	01:01:02:01	00:00	00:00	00:00	00:00	01:01:01
BIGDAWG_SynthControl_Dataset	SCo0841	0	03:01:01:01	68:06	08:01:03	15:01:01:01	03:02:12	03:01:01:01	00:00	00:00	00:00	00:00	00:00	01:01:01
BIGDAWG_SynthControl_Dataset	SCo0842	0	26:08	32:02	07:01:01:01	15:01:01:01	02:02:01	06:02:01	00:00	00:00	01:03:03	00:00	00:00	01:01:01
BIGDAWG_SynthControl_Dataset	SCo0843	0	02:01:01:01	31:01:02:01	14:01:01	03:01:01:01	06:03:01	05:01:01:01	02:02:01:02	01:01:02:02	00:00	00:00	00:00	00:00
BIGDAWG_SynthControl_Dataset	SCo0844	0	33:01:01	68:06	14:01:01	11:03	03:02:12	06:05:01	02:02:01:02	03:01:01	00:00	00:00	00:00	00:00
BIGDAWG_SynthControl_Dataset	SCo0845	0	02:01:01:01	03:01:01:01	04:01:01	15:01:01:01	04:01:01	03:03:02:03	00:00	00:00	01:01:01:01	00:00	00:00	01:01:01
BIGDAWG_SynthControl_Dataset	SCo0846	0	68:01:01	03:01:01:01	11:01:01	15:01:01:01	06:05:01	06:05:01	03:01:01	00:00	00:00	00:00	00:00	01:01:01
BIGDAWG_SynthControl_Dataset	SCo0847	0	26:08	11:01:01:02	08:01:03	08:01:03	03:02:12	03:02:12	00:00	00:00	00:00	00:00	00:00	00:00
BIGDAWG_SynthControl_Dataset	SCo0848	0	31:01:02:01	24:02:01:01	03:01:01:01	07:01:01:01	05:01:01:01	02:02:01	01:01:02:02	00:00	00:00	01:03:03	00:00	00:00
BIGDAWG_SynthControl_Dataset	SCo0849	0	32:02	03:01:01:01	08:01:03	15:01:01:01	06:02:01	03:02:12	00:00	00:00	00:00	00:00	00:00	01:01:01
BIGDAWG_SynthControl_Dataset	SCo0850	0	02:05:01	02:05:01	01:01:01	08:01:03	05:03:01:01	03:01:01:01	00:00	00:00	00:00	00:00	00:00	00:00
BIGDAWG_SynthControl_Dataset	SCo0851	0	31:01:02:01	03:01:03	03:01:01:01	15:01:01:01	05:01:01:01	03:02:12	01:01:02:02	00:00	00:00	00:00	00:00	01:01:01
BIGDAWG_SynthControl_Dataset	SCo0852	0	11:01:01:01	68:06	04:01:01	11:01:01	06:03:01	06:05:01	00:00	03:01:01	01:01:01:01	00:00	00:00	00:00
BIGDAWG_SynthControl_Dataset	SCo0853	0	02:05:01	23:01:01	07:01:01:01	04:01:01	02:02:01	04:01:01	00:00	00:00	01:03:03	01:01:01:01	00:00	00:00
BIGDAWG_SynthControl_Dataset	SCo0854	0	31:01:02:01	24:02:04	03:01:01:01	11:01:01	05:01:01:01	06:05:01	01:01:02:02	03:01:01	00:00	00:00	00:00	00:00
BIGDAWG_SynthControl_Dataset	SCo0855	0	03:01:03	68:06	15:01:01:01	15:01:01:01	03:03:02:03	03:01:01:01	00:00	00:00	00:00	00:00	01:01:01	01:01:01
BIGDAWG_SynthControl_Dataset	SCo0856	0	26:08	25:01:01	08:01:03	11:01:01	03:02:01	03:02:12	00:00	03:01:01	00:00	00:00	00:00	00:00
BIGDAWG_SynthControl_Dataset	SCo0857	0	02:01:01:01	32:02	08:01:03	03:01:02	06:03:01	06:02:01	00:00	01:01:02:01	00:00	00:00	00:00	00:00
BIGDAWG_SynthControl_Dataset	SCo0858	0	26:08	24:02:01:01	01:01:01	07:01:01:01	03:01:01:01	06:05:01	00:00	00:00	00:00	01:03:03	00:00	00:00
BIGDAWG_SynthControl_Dataset	SCo0859	0	29:01:01:01	03:01:01:01	04:01:01	15:01:01:01	04:01:01	03:01:01:01	00:00	00:00	01:01:01:01	00:00	00:00	01:01:01
BIGDAWG_SynthControl_Dataset	SCo0860	0	01:01:01:01	24:02:01:01	01:01:01	07:01:01:01	03:02:12	06:05:01	00:00	00:00	00:00	01:03:03	00:00	00:00
BIGDAWG_SynthControl_Dataset	SCo0861	0	29:01:01:01	32:01:01	14:01:01	08:01:03	02:01:01	03:02:12	02:02:01:02	00:00	00:00	00:00	00:00	00:00
BIGDAWG_SynthControl_Dataset	SCo0862	0	32:01:01	23:01:01	14:01:01	08:01:03	06:03:01	05:02:01	02:02:01:02	00:00	00:00	00:00	00:00	00:00
BIGDAWG_SynthControl_Dataset	SCo0863	0	24:02:01:01	02:05:01	07:01:01:01	11:01:01	03:03:02:03	06:05:01	00:00	03:01:01	01:03:03	00:00	00:00	00:00
BIGDAWG_SynthControl_Dataset	SCo0864	0	29:01:01:01	11:01:01:02	03:01:01:01	15:01:01:01	05:01:01:01	03:03:02:03	01:01:02:02	00:00	00:00	00:00	00:00	01:01:01
BIGDAWG_SynthControl_Dataset	SCo0865	0	11:01:01:01	68:01:01	04:01:01	11:01:01	04:01:01	05:02:01	00:00	03:01:01	01:01:01:01	00:00	00:00	00:00
BIGDAWG_SynthControl_Dataset	SCo0866	0	29:02:01:02	24:02:04	08:01:03	04:01:01	05:01:01:03	03:01:01:01	00:00	00:00	00:00	01:01:01:01	00:00	00:00
BIGDAWG_SynthControl_Dataset	SCo0867	0	03:01:03	68:06	15:01:01:01	11:03	03:03:02:03	06:05:01	00:00	03:01:01	00:00	00:00	01:01:01	00:00
BIGDAWG_SynthControl_Dataset	SCo0868	0	29:02:01:02	24:02:04	08:01:03	04:01:01	05:01:01:03	03:01:01:01	00:00	00:00	00:00	01:01:01:01	00:00	00:00
BIGDAWG_SynthControl_Dataset	SCo0869	0	31:01:02:01	32:02	03:01:01:01	07:01:01:01	03:02:01	03:01:01:01	01:01:02:02	00:00	00:00	01:03:03	00:00	00:00
BIGDAWG_SynthControl_Dataset	SCo0870	0	01:01:01:01	31:01:02:01	01:01:01	03:01:01:01	05:03:01:01	05:01:01:01	00:00	01:01:02:02	00:00	00:00	00:00	00:00
BIGDAWG_SynthControl_Dataset	SCo0871	0	02:01:01:01	01:01:01:01	15:01:01:01	15:01:01:01	03:03:02:03	03:01:01:03	00:00	00:00	00:00	00:00	01:01:01	01:01:01
BIGDAWG_SynthControl_Dataset	SCo0872	0	26:08	25:01:01	03:01:01:01	15:01:01:01	05:01:01:01	03:03:02:03	01:01:02:02	00:00	00:00	00:00	00:00	01:01:01
BIGDAWG_SynthControl_Dataset	SCo0873	0	02:01:01:01	29:01:01:01	08:01:03	11:01:01	03:02:01	03:01:01:03	00:00	03:01:01	00:00	00:00	00:00	00:00
BIGDAWG_SynthControl_Dataset	SCo0874	0	26:08	24:02:01:01	03:01:01:01	07:01:01:01	03:02:12	03:01:01:01	01:01:02:02	00:00	00:00	01:03:03	00:00	00:00
BIGDAWG_SynthControl_Dataset	SCo0875	0	24:02:01:01	32:02	07:01:01:01	03:01:02	02:02:01	06:02:01	00:00	01:01:02:01	01:03:03	00:00	00:00	00:00
BIGDAWG_SynthControl_Dataset	SCo0876	0	01:01:01:01	11:01:01:01	01:01:01	04:01:01	05:03:01:01	04:01:01	00:00	00:00	00:00	01:01:01:01	00:00	00:00
BIGDAWG_SynthControl_Dataset	SCo0877	0	01:01:01:01	01:01:01:01	01:01:01	01:01:01	05:03:01:01	05:03:01:01	00:00	00:00	00:00	00:00	00:00	00:00
BIGDAWG_SynthControl_Dataset	SCo0878	0	24:02:01:01	11:01:01:02	07:01:01:01	07:01:01:01	02:02:01	05:02:01	00:00	00:00	01:03:03	01:03:03	00:00	00:00
BIGDAWG_SynthControl_Dataset	SCo0879	0	68:06	24:02:04	01:01:01	07:01:01:01	05:03:01:01	02:02:01	00:00	00:00	00:00	01:03:03	00:00	00:00
BIGDAWG_SynthControl_Dataset	SCo0880	0	29:02:01:02	24:02:01:01	13:02:01	07:01:01:01	03:02:01	02:02:01	01:01:02:01	00:00	00:00	01:03:03	00:00	00:00
BIGDAWG_SynthControl_Dataset	SCo0881	0	03:01:01:01	24:02:04	04:01:01	15:01:01:01	03:02:01	03:03:02:03	00:00	00:00	01:01:01:01	00:00	00:00	01:01:01
BIGDAWG_SynthControl_Dataset	SCo0882	0	11:01:01:01	23:01:01	04:01:01	11:04:01	04:01:01	05:02:01	00:00	02:01:01:01	01:01:01:01	00:00	00:00	00:00
BIGDAWG_SynthControl_Dataset	SCo0883	0	68:06	26:01:01	01:01:01	15:01:01:01	05:03:01:01	03:03:02:03	00:00	00:00	00:00	00:00	00:00	01:01:01
BIGDAWG_SynthControl_Dataset	SCo0884	0	26:08	02:05:01	08:01:03	07:01:01:01	06:05:01	05:02:01	00:00	00:00	00:00	01:03:03	00:00	00:00
BIGDAWG_SynthControl_Dataset	SCo0885	0	02:01:01:01	29:01:01:01	08:01:03	11:01:01	03:02:01	02:01:01	00:00	03:01:01	00:00	00:00	00:00	00:00
BIGDAWG_SynthControl_Dataset	SCo0886	0	26:08	01:01:01:01	04:04:01	01:01:01	06:03:01	05:03:01:01	00:00	00:00	01:03:01:03	00:00	00:00	00:00
BIGDAWG_SynthControl_Dataset	SCo0887	0	01:01:01:01	03:01:03	01:01:01	15:01:01:01	06:03:01	06:05:01	00:00	00:00	00:00	00:00	00:00	01:01:01
BIGDAWG_SynthControl_Dataset	SCo0888	0	24:02:01:01	26:01:01	07:01:01:01	11:04:01	02:02:01	03:02:12	00:00	02:01:01:01	01:03:03	00:00	00:00	00:00
BIGDAWG_SynthControl_Dataset	SCo0889	0	03:01:01:01	68:06	08:01:03	15:01:01:01	03:02:12	03:01:01:01	00:00	00:00	00:00	00:00	00:00	01:01:01
BIGDAWG_SynthControl_Dataset	SCo0890	0	68:06	11:01:01:02	01:01:01	07:01:01:01	05:03:01:01	02:02:01	00:00	00:00	00:00	01:03:03	00:00	00:00
BIGDAWG_SynthControl_Dataset	SCo0891	0	29:02:01:02	02:05:01	01:01:01	15:01:01:01	05:03:01:01	03:03:02:03	00:00	00:00	00:00	00:00	00:00	01:01:01
BIGDAWG_SynthControl_Dataset	SCo0892	0	26:08	02:05:01	08:01:03	07:01:01:01	03:01:01:01	03:01:01:01	00:00	00:00	00:00	01:03:03	00:00	00:00
BIGDAWG_SynthControl_Dataset	SCo0893	0	01:01:01:01	32:02	01:01:01	03:01:02	06:03:01	06:02:01	00:00	01:01:02:01	00:00	00:00	00:00	00:00
BIGDAWG_SynthControl_Dataset	SCo0894	0	31:01:02:01	24:02:01:01	03:01:01:01	07:01:01:01	05:01:01:01	02:02:01	01:01:02:02	00:00	00:00	01:03:03	00:00	00:00
BIGDAWG_SynthControl_Dataset	SCo0895	0	32:01:01	32:02	14:01:01	03:01:02	02:01:01	06:02:01	02:02:01:02	01:01:02:01	00:00	00:00	00:00	00:00
BIGDAWG_SynthControl_Dataset	SCo0896	0	29:02:01:02	68:06	01:01:01	15:01:01:01	03:02:01	03:02:12	00:00	00:00	00:00	00:00	00:00	01:01:01
BIGDAWG_SynthControl_Dataset	SCo0897	0	01:01:01:01	29:02:01:02	01:01:01	11:01:01	06:02:01	03:02:12	00:00	03:01:01	00:00	00:00	00:00	00:00
BIGDAWG_SynthControl_Dataset	SCo0898	0	29:01:01:01	32:02	08:01:03	03:01:02	05:01:01:03	06:02:01	00:00	01:01:02:01	00:00	00:00	00:00	00:00
BIGDAWG_SynthControl_Dataset	SCo0899	0	29:02:01:02	23:01:01	03:01:01:01	15:01:01:01	05:01:01:01	03:03:02:03	01:01:02:02	00:00	00:00	00:00	00:00	01:01:01
BIGDAWG_SynthControl_Dataset	SCo0900	0	29:01:01:01	23:01:01	14:01:01	08:01:03	02:01:01	03:01:01:03	02:02:01:02	00:00	00:00	00:00	00:00	00:00
BIGDAWG_SynthControl_Dataset	SCo0901	0	02:01:01:01	26:01:01	08:01:03	11:04:01	03:02:01	05:02:01	00:00	02:01:01:01	00:00	00:00	00:00	00:00
BIGDAWG_SynthControl_Dataset	SCo0902	0	03:01:01:01	26:01:01	01:01:01	07:01:01:01	05:03:01:01	05:03:01:01	00:00	00:00	00:00	01:03:03	00:00	00:00
BIGDAWG_SynthControl_Dataset	SCo0903	0	26:08	68:06	01:01:01	15:01:01:01	06:05:01	06:05:01	00:00	00:00	00:00	00:00	00:00	01:01:01
BIGDAWG_SynthControl_Dataset	SCo0904	0	11:01:01:01	68:06	04:01:01	11:03	04:01:01	06:05:01	00:00	03:01:01	01:01:01:01	00:00	00:00	00:00
BIGDAWG_SynthControl_Dataset	SCo0905	0	24:02:01:01	32:02	07:01:01:01	03:01:02	02:02:01	06:02:01	00:00	01:01:02:01	01:03:03	00:00	00:00	00:00
BIGDAWG_SynthControl_Dataset	SCo0906	0	29:02:01:02	03:01:01:01	08:01:03	07:01:01:01	06:02:01	05:02:01	00:00	00:00	00:00	01:03:03	00:00	00:00
BIGDAWG_SynthControl_Dataset	SCo0907	0	26:01:01	24:02:04	07:01:01:01	04:01:01	02:02:01	03:02:12	00:00	00:00	01:03:03	01:01:01:01	00:00	00:00
BIGDAWG_SynthControl_Dataset	SCo0908	0	24:02:01:01	26:01:01	07:01:01:01	11:04:01	02:02:01	03:02:12	00:00	02:01:01:01	01:03:03	00:00	00:00	00:00
BIGDAWG_SynthControl_Dataset	SCo0909	0	24:02:01:01	03:01:03	07:01:01:01	15:01:01:01	02:02:01	03:03:02:03	00:00	00:00	01:03:03	00:00	00:00	01:01:01
BIGDAWG_SynthControl_Dataset	SCo0910	0	26:08	29:02:01:02	01:01:01	07:01:01:01	05:03:01:01	02:02:01	00:00	00:00	00:00	01:03:03	00:00	00:00
BIGDAWG_SynthControl_Dataset	SCo0911	0	29:02:01:02	29:02:01:02	08:01:03	04:01:01	05:01:01:03	03:02:12	00:00	00:00	00:00	01:01:01:01	00:00	00:00
BIGDAWG_SynthControl_Dataset	SCo0912	0	01:01:01:01	24:02:01:01	01:01:01	07:01:01:01	03:02:01	06:02:01	00:00	00:00	00:00	01:03:03	00:00	00:00
BIGDAWG_SynthControl_Dataset	SCo0913	0	01:01:01:01	25:01:01	01:01:01	13:03:01	05:03:01:01	02:01:01	00:00	01:01:02:02	00:00	00:00	00:00	00:00
BIGDAWG_SynthControl_Dataset	SCo0914	0	68:06	24:02:04	01:01:01	08:01:03	05:03:01:01	03:01:01:01	00:00	00:00	00:00	00:00	00:00	00:00
BIGDAWG_SynthControl_Dataset	SCo0915	0	24:02:04	24:02:04	08:01:03	11:01:01	05:01:01:03	05:02:01	00:00	03:01:01	00:00	00:00	00:00	00:00
BIGDAWG_SynthControl_Dataset	SCo0916	0	68:01:01	68:06	11:01:01	15:01:01:01	03:02:01	05:01:01:01	03:01:01	00:00	00:00	00:00	00:00	01:01:01
BIGDAWG_SynthControl_Dataset	SCo0917	0	31:01:02:01	32:02	03:01:01:01	03:01:02	05:01:01:01	06:02:01	01:01:02:02	01:01:02:01	00:00	00:00	00:00	00:00
BIGDAWG_SynthControl_Dataset	SCo0918	0	29:01:01:01	68:06	01:01:01	08:01:03	05:03:01:01	03:02:01	00:00	00:00	00:00	00:00	00:00	00:00
BIGDAWG_SynthControl_Dataset	SCo0919	0	01:01:01:01	29:02:01:02	01:01:01	13:02:01	05:03:01:01	03:02:01	00:00	01:01:02:01	00:00	00:00	00:00	00:00
BIGDAWG_SynthControl_Dataset	SCo0920	0	31:01:02:01	03:01:03	03:01:01:01	15:01:01:01	05:01:01:01	03:02:12	01:01:02:02	00:00	00:00	00:00	00:00	01:01:01
BIGDAWG_SynthControl_Dataset	SCo0921	0	01:01:01:01	01:01:01:01	01:01:01	01:01:01	05:03:01:01	05:03:01:01	00:00	00:00	00:00	00:00	00:00	00:00
BIGDAWG_SynthControl_Dataset	SCo0922	0	02:01:01:01	11:01:01:01	14:01:01	04:01:01	05:01:01:03	04:01:01	02:02:01:02	00:00	00:00	01:01:01:01	00:00	00:00
BIGDAWG_SynthControl_Dataset	SCo0923	0	32:02	11:01:01:02	01:01:01	07:01:01:01	05:03:01:01	02:02:01	00:00	00:00	00:00	01:03:03	00:00	00:00
BIGDAWG_SynthControl_Dataset	SCo0924	0	02:05:01	11:01:01:02	04:01:01	15:01:01:01	06:05:01	03:01:01:03	00:00	00:00	01:01:01:01	00:00	00:00	01:01:01
BIGDAWG_SynthControl_Dataset	SCo0925	0	03:01:01:01	03:01:01:01	01:01:01	08:01:03	05:03:01:01	03:01:01:01	00:00	00:00	00:00	00:00	00:00	00:00
BIGDAWG_SynthControl_Dataset	SCo0926	0	26:08	32:02	07:01:01:01	15:01:01:01	02:02:01	06:05:01	00:00	00:00	01:03:03	00:00	00:00	01:01:01
BIGDAWG_SynthControl_Dataset	SCo0927	0	26:08	32:02	07:01:01:01	15:01:01:01	02:02:01	06:02:01	00:00	00:00	01:03:03	00:00	00:00	01:01:01
BIGDAWG_SynthControl_Dataset	SCo0928	0	29:02:01:02	32:02	07:01:01:01	15:01:01:01	06:05:01	06:05:01	00:00	00:00	01:03:03	00:00	00:00	01:01:01
BIGDAWG_SynthControl_Dataset	SCo0929	0	01:01:01:01	02:05:01	01:01:01	13:01:01	05:03:01:01	03:01:01:01	00:00	01:01:02:01	00:00	00:00	00:00	00:00
BIGDAWG_SynthControl_Dataset	SCo0930	0	29:02:01:02	32:02	07:01:01:01	15:01:01:01	06:02:01	05:02:01	00:00	00:00	01:03:03	00:00	00:00	01:01:01
BIGDAWG_SynthControl_Dataset	SCo0931	0	01:01:01:01	03:01:01:01	01:01:01	04:01:01	03:02:01	06:05:01	00:00	00:00	00:00	01:01:01:01	00:00	00:00
BIGDAWG_SynthControl_Dataset	SCo0932	0	32:02	11:01:01:02	03:01:02	15:01:01:01	06:02:01	03:03:02:03	01:01:02:01	00:00	00:00	00:00	00:00	01:01:01
BIGDAWG_SynthControl_Dataset	SCo0933	0	24:02:01:01	68:06	07:01:01:01	04:01:01	03:01:01:01	06:05:01	00:00	00:00	01:03:03	01:01:01:01	00:00	00:00
BIGDAWG_SynthControl_Dataset	SCo0934	0	31:01:02:01	03:01:01:01	03:01:01:01	04:01:01	05:01:01:01	03:01:01:01	01:01:02:02	00:00	00:00	01:01:01:01	00:00	00:00
BIGDAWG_SynthControl_Dataset	SCo0935	0	26:08	01:01:01:01	01:01:01	15:01:01:01	05:03:01:01	03:03:02:03	00:00	00:00	00:00	00:00	00:00	01:01:01
BIGDAWG_SynthControl_Dataset	SCo0936	0	01:01:01:01	68:01:01	01:01:01	11:01:01	05:03:01:01	05:03:01:01	00:00	03:01:01	00:00	00:00	00:00	00:00
BIGDAWG_SynthControl_Dataset	SCo0937	0	29:01:01:01	03:01:03	14:01:01	15:01:01:01	03:02:01	03:03:02:03	02:02:01:02	00:00	00:00	00:00	00:00	01:01:01
BIGDAWG_SynthControl_Dataset	SCo0938	0	29:02:01:02	24:02:01:01	14:01:01	07:01:01:01	06:05:01	03:01:01:03	02:02:01:02	00:00	00:00	01:03:03	00:00	00:00
BIGDAWG_SynthControl_Dataset	SCo0939	0	25:01:01	68:01:01	14:01:01	11:01:01	05:01:01:03	03:02:01	02:02:01:02	03:01:01	00:00	00:00	00:00	00:00
BIGDAWG_SynthControl_Dataset	SCo0940	0	11:01:01:01	24:02:04	04:01:01	04:01:01	04:01:01	04:01:01	00:00	00:00	01:01:01:01	01:01:01:01	00:00	00:00
BIGDAWG_SynthControl_Dataset	SCo0941	0	68:01:01	24:02:04	11:01:01	11:01:01	04:02:01	06:03:01	03:01:01	03:01:01	00:00	00:00	00:00	00:00
BIGDAWG_SynthControl_Dataset	SCo0942	0	02:05:01	26:01:01	08:01:03	07:01:01:01	03:02:01	02:02:01	00:00	00:00	00:00	01:03:03	00:00	00:00
BIGDAWG_SynthControl_Dataset	SCo0943	0	11:01:01:01	03:01:03	04:01:01	15:01:01:01	04:01:01	03:03:02:03	00:00	00:00	01:01:01:01	00:00	00:00	01:01:01
BIGDAWG_SynthControl_Dataset	SCo0944	0	11:01:01:01	24:02:04	04:01:01	11:04:01	04:01:01	03:01:01:03	00:00	02:01:01:01	01:01:01:01	00:00	00:00	00:00
BIGDAWG_SynthControl_Dataset	SCo0945	0	24:02:01:01	68:06	07:01:01:01	11:03	02:02:01	06:05:01	00:00	03:01:01	01:03:03	00:00	00:00	00:00
BIGDAWG_SynthControl_Dataset	SCo0946	0	02:01:01:01	68:06	15:01:01:01	15:01:01:01	03:03:02:03	03:02:12	00:00	00:00	00:00	00:00	01:01:01	01:01:01
BIGDAWG_SynthControl_Dataset	SCo0947	0	03:01:03	26:01:01	15:01:01:01	11:04:01	03:03:02:03	03:02:12	00:00	02:01:01:01	00:00	00:00	01:01:01	00:00
BIGDAWG_SynthControl_Dataset	SCo0948	0	29:02:01:02	68:06	01:01:01	15:01:01:01	03:02:01	03:02:12	00:00	00:00	00:00	00:00	00:00	01:01:01
BIGDAWG_SynthControl_Dataset	SCo0949	0	01:01:01:01	03:01:01:01	01:01:01	11:01:01	03:02:01	06:05:01	00:00	03:01:01	00:00	00:00	00:00	00:00
BIGDAWG_SynthControl_Dataset	SCo0950	0	02:05:01	68:06	08:01:03	15:01:01:01	03:02:12	03:01:01:01	00:00	00:00	00:00	00:00	00:00	01:01:01
BIGDAWG_SynthControl_Dataset	SCo0951	0	02:05:01	68:06	08:01:03	15:01:01:01	03:02:01	06:02:01	00:00	00:00	00:00	00:00	00:00	01:01:01
BIGDAWG_SynthControl_Dataset	SCo0952	0	24:02:01:01	32:02	07:01:01:01	03:01:02	02:02:01	06:02:01	00:00	01:01:02:01	01:03:03	00:00	00:00	00:00
BIGDAWG_SynthControl_Dataset	SCo0953	0	32:01:01	32:02	14:01:01	03:01:02	03:02:01	06:02:01	02:02:01:02	01:01:02:01	00:00	00:00	00:00	00:00
BIGDAWG_SynthControl_Dataset	SCo0954	0	24:02:01:01	03:01:03	07:01:01:01	15:01:01:01	02:02:01	03:03:02:03	00:00	00:00	01:03:03	00:00	00:00	01:01:01
BIGDAWG_SynthControl_Dataset	SCo0955	0	11:01:01:01	11:01:01:02	04:01:01	04:01:01	04:01:01	03:02:12	00:00	00:00	01:01:01:01	01:01:01:01	00:00	00:00
BIGDAWG_SynthControl_Dataset	SCo0956	0	01:01:01:01	11:01:01:02	01:01:01	03:01:01:01	05:03:01:01	05:01:01:01	00:00	01:01:02:02	00:00	00:00	00:00	00:00
BIGDAWG_SynthControl_Dataset	SCo0957	0	01:01:01:01	32:02	01:01:01	03:01:02	05:01:01:03	06:02:01	00:00	01:01:02:01	00:00	00:00	00:00	00:00
BIGDAWG_SynthControl_Dataset	SCo0958	0	24:02:01:01	03:01:03	07:01:01:01	15:01:01:01	02:02:01	03:03:02:03	00:00	00:00	01:03:03	00:00	00:00	01:01:01
BIGDAWG_SynthControl_Dataset	SCo0959	0	68:01:01	68:06	11:01:01	11:03	03:02:01	06:05:01	03:01:01	03:01:01	00:00	00:00	00:00	00:00
BIGDAWG_SynthControl_Dataset	SCo0960	0	29:02:01:02	68:06	01:01:01	15:01:01:01	03:02:01	03:02:12	00:00	00:00	00:00	00:00	00:00	01:01:01
BIGDAWG_SynthControl_Dataset	SCo0961	0	24:02:01:01	68:06	07:01:01:01	04:01:01	03:02:12	06:05:01	00:00	00:00	01:03:03	01:01:01:01	00:00	00:00
BIGDAWG_SynthControl_Dataset	SCo0962	0	31:01:02:01	11:01:01:02	03:01:01:01	04:01:01	05:01:01:01	05:02:01	01:01:02:02	00:00	00:00	01:01:01:01	00:00	00:00
BIGDAWG_SynthControl_Dataset	SCo0963	0	29:02:01:02	68:01:01	04:01:01	11:01:01	04:01:01	06:05:01	00:00	03:01:01	01:01:01:01	00:00	00:00	00:00
BIGDAWG_SynthControl_Dataset	SCo0964	0	29:02:01:02	02:05:01	08:01:03	07:01:01:01	06:02:01	03:01:01:03	00:00	00:00	00:00	01:03:03	00:00	00:00
BIGDAWG_SynthControl_Dataset	SCo0965	0	24:02:01:01	68:06	07:01:01:01	04:01:01	03:01:01:01	06:05:01	00:00	00:00	01:03:03	01:01:01:01	00:00	00:00
BIGDAWG_SynthControl_Dataset	SCo0966	0	24:02:01:01	02:05:01	07:01:01:01	13:01:01	02:02:01	03:01:01:01	00:00	01:01:02:01	01:03:03	00:00	00:00	00:00
BIGDAWG_SynthControl_Dataset	SCo0967	0	32:02	23:01:01	03:01:02	04:01:01	06:02:01	04:01:01	01:01:02:01	00:00	00:00	01:01:01:01	00:00	00:00
BIGDAWG_SynthControl_Dataset	SCo0968	0	32:02	68:06	****	****	06:02:01	06:05:01	****	****	****	****	****	****
BIGDAWG_SynthControl_Dataset	SCo0969	0	24:02:01:01	25:01:01	07:01:01:01	13:03:01	02:02:01	02:01:01	00:00	01:01:02:02	01:03:03	00:00	00:00	00:00
BIGDAWG_SynthControl_Dataset	SCo0970	0	02:01:01:01	68:01:01	14:01:01	11:01:01	02:01:01	05:02:01	02:02:01:02	03:01:01	00:00	00:00	00:00	00:00
BIGDAWG_SynthControl_Dataset	SCo0971	0	02:05:01	26:01:01	08:01:03	07:01:01:01	03:02:01	02:02:01	00:00	00:00	00:00	01:03:03	00:00	00:00
BIGDAWG_SynthControl_Dataset	SCo0972	0	33:01:01	03:01:03	14:01:01	15:01:01:01	02:01:01	03:03:02:03	02:02:01:02	00:00	00:00	00:00	00:00	01:01:01
BIGDAWG_SynthControl_Dataset	SCo0973	0	24:02:01:01	32:02	07:01:01:01	03:01:02	02:02:01	06:02:01	00:00	01:01:02:01	01:03:03	00:00	00:00	00:00
BIGDAWG_SynthControl_Dataset	SCo0974	0	01:01:01:01	01:01:01:01	01:01:01	01:01:01	05:03:01:01	05:03:01:01	00:00	00:00	00:00	00:00	00:00	00:00
BIGDAWG_SynthControl_Dataset	SCo0975	0	02:01:01:01	23:01:01	14:01:01	08:01:03	06:03:01	02:01:01	02:02:01:02	00:00	00:00	00:00	00:00	00:00
BIGDAWG_SynthControl_Dataset	SCo0976	0	03:01:03	68:06	15:01:01:01	11:03	03:03:02:03	06:05:01	00:00	03:01:01	00:00	00:00	01:01:01	00:00
BIGDAWG_SynthControl_Dataset	SCo0977	0	32:02	03:01:01:01	08:01:03	15:01:01:01	06:02:01	03:02:12	00:00	00:00	00:00	00:00	00:00	01:01:01
BIGDAWG_SynthControl_Dataset	SCo0978	0	02:05:01	11:01:01:02	15:01:01:01	15:01:01:01	03:03:02:03	03:03:02:03	00:00	00:00	00:00	00:00	01:01:01	01:01:01
BIGDAWG_SynthControl_Dataset	SCo0979	0	01:01:01:01	24:02:01:01	01:01:01	07:01:01:01	03:02:12	06:05:01	00:00	00:00	00:00	01:03:03	00:00	00:00
BIGDAWG_SynthControl_Dataset	SCo0980	0	02:01:01:01	03:01:03	14:01:01	15:01:01:01	06:03:01	03:03:02:03	02:02:01:02	00:00	00:00	00:00	00:00	01:01:01
BIGDAWG_SynthControl_Dataset	SCo0981	0	03:01:01:01	02:05:01	07:01:01:01	15:01:01:01	02:02:01	03:02:12	00:00	00:00	01:03:03	00:00	00:00	01:01:01
BIGDAWG_SynthControl_Dataset	SCo0982	0	32:02	03:01:03	03:01:02	15:01:01:01	06:02:01	03:03:02:03	01:01:02:01	00:00	00:00	00:00	00:00	01:01:01
BIGDAWG_SynthControl_Dataset	SCo0983	0	29:01:01:01	24:02:01:01	14:01:01	07:01:01:01	06:03:01	02:02:01	02:02:01:02	00:00	00:00	01:03:03	00:00	00:00
BIGDAWG_SynthControl_Dataset	SCo0984	0	32:02	02:05:01	08:01:03	15:01:01:01	06:02:01	03:01:01:01	00:00	00:00	00:00	00:00	00:00	01:01:01
BIGDAWG_SynthControl_Dataset	SCo0985	0	29:01:01:01	68:06	01:01:01	08:01:03	05:03:01:01	03:01:01:03	00:00	00:00	00:00	00:00	00:00	00:00
BIGDAWG_SynthControl_Dataset	SCo0986	0	01:01:01:01	32:02	01:01:01	03:01:02	06:02:01	06:02:01	00:00	01:01:02:01	00:00	00:00	00:00	00:00
BIGDAWG_SynthControl_Dataset	SCo0987	0	01:01:01:01	29:01:01:01	01:01:01	03:01:01:01	05:03:01:01	05:01:01:01	00:00	01:01:02:02	00:00	00:00	00:00	00:00
BIGDAWG_SynthControl_Dataset	SCo0988	0	11:01:01:01	03:01:01:01	04:01:01	11:01:01	03:02:12	03:01:01:03	00:00	03:01:01	01:01:01:01	00:00	00:00	00:00
BIGDAWG_SynthControl_Dataset	SCo0989	0	68:01:01	68:01:01	11:01:01	11:01:01	04:02:01	06:03:01	03:01:01	03:01:01	00:00	00:00	00:00	00:00
BIGDAWG_SynthControl_Dataset	SCo0990	0	31:01:02:01	03:01:03	03:01:01:01	15:01:01:01	05:01:01:01	03:01:01:03	01:01:02:02	00:00	00:00	00:00	00:00	01:01:01
BIGDAWG_SynthControl_Dataset	SCo0991	0	11:01:01:01	26:01:01	04:01:01	11:04:01	04:01:01	03:02:12	00:00	02:01:01:01	01:01:01:01	00:00	00:00	00:00
BIGDAWG_SynthControl_Dataset	SCo0992	0	03:01:03	03:01:01:01	15:01:01:01	15:01:01:01	03:03:02:03	03:02:12	00:00	00:00	00:00	00:00	01:01:01	01:01:01
BIGDAWG_SynthControl_Dataset	SCo0993	0	29:01:01:01	68:01:01	14:01:01	11:01:01	03:02:01	03:02:12	02:02:01:02	03:01:01	00:00	00:00	00:00	00:00
BIGDAWG_SynthControl_Dataset	SCo0994	0	29:02:01:02	11:01:01:01	08:01:03	04:01:01	05:01:01:03	03:02:12	00:00	00:00	00:00	01:01:01:01	00:00	00:00
BIGDAWG_SynthControl_Dataset	SCo0995	0	32:02	24:02:04	03:01:02	15:01:01:01	06:02:01	03:03:02:03	01:01:02:01	00:00	00:00	00:00	00:00	01:01:01
BIGDAWG_SynthControl_Dataset	SCo0996	0	01:01:01:01	02:05:01	01:01:01	13:01:01	05:03:01:01	03:01:01:01	00:00	01:01:02:01	00:00	00:00	00:00	00:00
BIGDAWG_SynthControl_Dataset	SCo0997	0	02:01:01:01	11:01:01:02	08:01:03	11:01:01	06:03:01	03:02:01	00:00	03:01:01	00:00	00:00	00:00	00:00
BIGDAWG_SynthControl_Dataset	SCo0998	0	29:02:01:02	29:02:01:02	08:01:03	04:01:01	06:03:01	03:01:01:01	00:00	00:00	00:00	01:01:01:01	00:00	00:00
BIGDAWG_SynthControl_Dataset	SCo0999	0	02:01:01:01	32:02	08:01:03	03:01:02	05:01:01:03	06:02:01	00:00	01:01:02:01	00:00	00:00	00:00	00:00
BIGDAWG_SynthControl_Dataset	SCo1000	0	26:08	02:05:01	08:01:03	07:01:01:01	03:01:01:01	03:01:01:01	00:00	00:00	00:00	01:03:03	00:00	00:00
BIGDAWG_SynthControl_Dataset	SCo1001	0	24:02:01:01	11:01:01:02	07:01:01:01	07:01:01:01	02:02:01	03:01:01:03	00:00	00:00	01:03:03	01:03:03	00:00	00:00
BIGDAWG_SynthControl_Dataset	SCo1002	0	32:02	02:05:01	08:01:03	15:01:01:01	06:02:01	03:01:01:01	00:00	00:00	00:00	00:00	00:00	01:01:01
