# Supplementary material for: PyPop: a mature open-source software pipeline for population genomics
Source: Front Immunol. 2024 Apr 2;15:1378512. doi: 10.3389/fimmu.2024.1378512 (PMC11019567; doi:10.3389/fimmu.2024.1378512)
Supplement: Supplementary file 2 [file DataSheet_2.zip › Supplementary File 1/BIGDAWG_SynthControl_Data.pop]

SampleID	Disease	A_1	A_2	DRB1_1	DRB1_2	DQB1_1	DQB1_2	DRB3_1	DRB3_2	DRB4_1	DRB4_2	DRB5_1	DRB5_2
SCo0001	0	01:01:01:01	01:01:01:01	01:01:01	01:01:01	05:03:01:01	05:03:01:01	00:00	00:00	00:00	00:00	00:00	00:00
SCo0002	0	03:01:01:01	68:06	08:01:03	15:01:01:01	03:02:12	03:01:01:01	00:00	00:00	00:00	00:00	00:00	01:01:01
SCo0003	0	26:08	32:02	07:01:01:01	15:01:01:01	03:02:01	03:01:01:01	00:00	00:00	01:03:03	00:00	00:00	01:01:01
SCo0004	0	01:01:01:01	32:01:01	01:01:01	11:04:01	05:03:01:01	02:01:01	00:00	02:01:01:01	00:00	00:00	00:00	00:00
SCo0005	0	29:02:01:02	26:01:01	01:01:01	08:01:03	05:03:01:01	03:02:01	00:00	00:00	00:00	00:00	00:00	00:00
SCo0006	0	29:02:01:02	24:02:01:01	14:01:01	07:01:01:01	06:05:01	03:01:01:03	02:02:01:02	00:00	00:00	01:03:03	00:00	00:00
SCo0007	0	01:01:01:01	31:01:02:01	01:01:01	03:01:01:01	05:03:01:01	05:03:01:01	00:00	01:01:02:02	00:00	00:00	00:00	00:00
SCo0008	0	68:06	68:06	08:01:03	07:01:01:01	05:01:01:03	02:02:01	00:00	00:00	00:00	01:03:03	00:00	00:00
SCo0009	0	26:08	11:01:01:02	08:01:03	08:01:03	03:02:12	03:02:12	00:00	00:00	00:00	00:00	00:00	00:00
SCo0010	0	26:08	01:01:01:01	01:01:01	15:01:01:01	05:03:01:01	03:03:02:03	00:00	00:00	00:00	00:00	00:00	01:01:01
SCo0011	0	02:01:01:01	25:01:01	08:01:03	13:03:01	06:01:01	03:02:12	00:00	01:01:02:02	00:00	00:00	00:00	00:00
SCo0012	0	26:08	26:01:01	01:01:01	08:01:03	05:03:01:01	05:02:01	00:00	00:00	00:00	00:00	00:00	00:00
SCo0013	0	31:01:02:01	68:06	03:01:01:01	08:01:03	05:01:01:01	06:02:01	01:01:02:02	00:00	00:00	00:00	00:00	00:00
SCo0014	0	01:01:01:01	31:01:02:01	01:01:01	03:01:01:01	05:03:01:01	05:01:01:01	00:00	01:01:02:02	00:00	00:00	00:00	00:00
SCo0015	0	29:02:01:02	03:01:03	03:01:01:01	15:01:01:01	05:01:01:01	03:01:01:01	01:01:02:02	00:00	00:00	00:00	00:00	01:01:01
SCo0016	0	01:01:01:01	03:01:01:01	01:01:01	04:01:01	03:02:01	06:05:01	00:00	00:00	00:00	01:01:01:01	00:00	00:00
SCo0017	0	03:01:01:01	68:06	08:01:03	15:01:01:01	06:02:01	03:01:01:01	00:00	00:00	00:00	00:00	00:00	01:01:01
SCo0018	0	02:01:01:01	32:02	08:01:03	03:01:02	06:03:01	06:02:01	00:00	01:01:02:01	00:00	00:00	00:00	00:00
SCo0019	0	32:02	26:01:01	03:01:02	11:04:01	06:02:01	06:02:01	01:01:02:01	02:01:01:01	00:00	00:00	00:00	00:00
SCo0020	0	29:01:01:01	02:05:01	04:01:01	15:01:01:01	04:01:01	06:05:01	00:00	00:00	01:01:01:01	00:00	00:00	01:01:01
SCo0021	0	26:08	02:05:01	08:01:03	07:01:01:01	06:05:01	05:02:01	00:00	00:00	00:00	01:03:03	00:00	00:00
SCo0022	0	02:05:01	24:02:04	04:01:01	15:01:01:01	03:01:01:01	03:01:01:03	00:00	00:00	01:01:01:01	00:00	00:00	01:01:01
SCo0023	0	24:02:01:01	26:01:01	07:01:01:01	11:04:01	02:02:01	03:01:01:01	00:00	02:01:01:01	01:03:03	00:00	00:00	00:00
SCo0024	0	29:01:01:01	24:02:04	03:01:01:01	15:01:01:01	05:01:01:01	03:03:02:03	01:01:02:02	00:00	00:00	00:00	00:00	01:01:01
SCo0025	0	26:08	23:01:01	08:01:03	04:01:01	03:02:01	04:01:01	00:00	00:00	00:00	01:01:01:01	00:00	00:00
SCo0026	0	26:08	02:05:01	08:01:03	07:01:01:01	03:01:01:01	03:01:01:01	00:00	00:00	00:00	01:03:03	00:00	00:00
SCo0027	0	24:02:01:01	68:06	07:01:01:01	04:01:01	03:01:01:01	06:05:01	00:00	00:00	01:03:03	01:01:01:01	00:00	00:00
SCo0028	0	02:01:01:01	03:01:03	14:01:01	15:01:01:01	06:03:01	03:03:02:03	02:02:01:02	00:00	00:00	00:00	00:00	01:01:01
SCo0029	0	03:01:03	03:01:01:01	15:01:01:01	15:01:01:01	03:03:02:03	03:02:12	00:00	00:00	00:00	00:00	01:01:01	01:01:01
SCo0030	0	01:01:01:01	68:06	01:01:01	04:01:01	03:01:01:01	06:05:01	00:00	00:00	00:00	01:01:01:01	00:00	00:00
SCo0031	0	32:02	68:06	03:01:02	11:03	06:02:01	06:05:01	01:01:02:01	03:01:01	00:00	00:00	00:00	00:00
SCo0032	0	24:02:01:01	11:01:01:01	07:01:01:01	04:01:01	02:02:01	06:05:01	00:00	00:00	01:03:03	01:01:01:01	00:00	00:00
SCo0033	0	26:08	03:01:03	14:01:01	15:01:01:01	03:02:12	03:02:12	02:02:01:02	00:00	00:00	00:00	00:00	01:01:01
SCo0034	0	32:02	26:01:01	07:01:01:01	15:01:01:01	02:02:01	03:03:02:03	00:00	00:00	01:03:03	00:00	00:00	01:01:01
SCo0035	0	68:06	26:01:01	01:01:01	15:01:01:01	05:03:01:01	03:03:02:03	00:00	00:00	00:00	00:00	00:00	01:01:01
SCo0036	0	26:08	11:01:01:01	14:01:01	04:01:01	02:01:01	04:01:01	02:02:01:02	00:00	00:00	01:01:01:01	00:00	00:00
SCo0037	0	01:01:01:01	24:02:04	01:01:01	03:01:01:01	05:03:01:01	05:01:01:01	00:00	01:01:02:02	00:00	00:00	00:00	00:00
SCo0038	0	26:08	01:01:01:01	01:01:01	15:01:01:01	05:03:01:01	03:03:02:03	00:00	00:00	00:00	00:00	00:00	01:01:01
SCo0039	0	31:01:02:02	03:01:03	08:01:03	15:01:01:01	06:01:01	03:03:02:03	00:00	00:00	00:00	00:00	00:00	01:01:01
SCo0040	0	25:01:01	03:01:03	14:01:01	15:01:01:01	06:03:01	03:03:02:03	02:02:01:02	00:00	00:00	00:00	00:00	01:01:01
SCo0041	0	01:01:01:01	32:02	01:01:01	03:01:02	05:01:01:03	06:02:01	00:00	01:01:02:01	00:00	00:00	00:00	00:00
SCo0042	0	32:02	68:06	****	****	06:02:01	06:05:01	****	****	****	****	****	****
SCo0043	0	01:01:01:01	23:01:01	01:01:01	14:01:01	05:03:01:01	05:01:01:03	00:00	02:02:01:02	00:00	00:00	00:00	00:00
SCo0044	0	31:01:02:01	26:01:01	03:01:01:01	11:04:01	05:01:01:01	03:02:12	01:01:02:02	02:01:01:01	00:00	00:00	00:00	00:00
SCo0045	0	03:01:01:01	26:01:01	08:01:03	07:01:01:01	03:02:01	02:02:01	00:00	00:00	00:00	01:03:03	00:00	00:00
SCo0046	0	32:02	03:01:03	03:01:02	15:01:01:01	06:02:01	03:03:02:03	01:01:02:01	00:00	00:00	00:00	00:00	01:01:01
SCo0047	0	68:01:01	03:01:01:01	11:01:01	15:01:01:01	03:02:12	03:02:12	03:01:01	00:00	00:00	00:00	00:00	01:01:01
SCo0048	0	32:02	68:06	08:01:03	15:01:01:01	06:02:01	06:05:01	00:00	00:00	00:00	00:00	00:00	01:01:01
SCo0049	0	01:01:01:01	29:02:01:02	01:01:01	01:01:01	05:03:01:01	05:03:01:01	00:00	00:00	00:00	00:00	00:00	00:00
SCo0050	0	29:01:01:01	03:01:03	14:01:01	15:01:01:01	03:02:01	03:03:02:03	02:02:01:02	00:00	00:00	00:00	00:00	01:01:01
SCo0051	0	26:08	29:02:01:02	01:01:01	07:01:01:01	05:03:01:01	02:02:01	00:00	00:00	00:00	01:03:03	00:00	00:00
SCo0052	0	26:08	02:05:01	08:01:03	07:01:01:01	03:01:01:01	03:01:01:01	00:00	00:00	00:00	01:03:03	00:00	00:00
SCo0053	0	29:02:01:02	32:02	13:02:01	03:01:02	03:02:01	06:02:01	01:01:02:01	01:01:02:01	00:00	00:00	00:00	00:00
SCo0054	0	01:01:01:01	29:01:01:01	01:01:01	14:01:01	05:03:01:01	03:01:01:03	00:00	02:02:01:02	00:00	00:00	00:00	00:00
SCo0055	0	03:01:03	02:05:01	15:01:01:01	13:01:01	03:03:02:03	03:01:01:01	00:00	01:01:02:01	00:00	00:00	01:01:01	00:00
SCo0056	0	26:08	29:02:01:02	01:01:01	07:01:01:01	05:03:01:01	02:02:01	00:00	00:00	00:00	01:03:03	00:00	00:00
SCo0057	0	24:02:01:01	26:01:01	07:01:01:01	11:04:01	02:02:01	03:02:12	00:00	02:01:01:01	01:03:03	00:00	00:00	00:00
SCo0058	0	01:01:01:01	32:02	01:01:01	03:01:02	06:02:01	06:02:01	00:00	01:01:02:01	00:00	00:00	00:00	00:00
SCo0059	0	32:02	11:01:01:02	03:01:02	15:01:01:01	06:02:01	03:03:02:03	01:01:02:01	00:00	00:00	00:00	00:00	01:01:01
SCo0060	0	29:02:01:02	03:01:03	03:01:01:01	15:01:01:01	05:01:01:01	03:01:01:01	01:01:02:02	00:00	00:00	00:00	00:00	01:01:01
SCo0061	0	24:02:01:01	68:01:01	07:01:01:01	11:01:01	02:02:01	05:02:01	00:00	03:01:01	01:03:03	00:00	00:00	00:00
SCo0062	0	03:01:01:01	68:06	08:01:03	15:01:01:01	06:02:01	06:02:01	00:00	00:00	00:00	00:00	00:00	01:01:01
SCo0063	0	01:01:01:01	68:06	01:01:01	08:01:03	06:02:01	03:01:01:01	00:00	00:00	00:00	00:00	00:00	00:00
SCo0064	0	29:02:01:02	31:01:02:02	13:02:01	08:01:03	03:02:01	06:01:01	01:01:02:01	00:00	00:00	00:00	00:00	00:00
SCo0065	0	24:02:01:01	23:01:01	07:01:01:01	07:01:01:01	02:02:01	02:02:01	00:00	00:00	01:03:03	01:03:03	00:00	00:00
SCo0066	0	02:05:01	02:05:01	01:01:01	08:01:03	05:03:01:01	03:01:01:01	00:00	00:00	00:00	00:00	00:00	00:00
SCo0067	0	29:02:01:02	03:01:01:01	08:01:03	07:01:01:01	06:02:01	05:02:01	00:00	00:00	00:00	01:03:03	00:00	00:00
SCo0068	0	24:02:01:01	03:01:03	07:01:01:01	15:01:01:01	02:02:01	03:03:02:03	00:00	00:00	01:03:03	00:00	00:00	01:01:01
SCo0069	0	02:05:01	68:06	08:01:03	15:01:01:01	03:02:12	03:01:01:01	00:00	00:00	00:00	00:00	00:00	01:01:01
SCo0070	0	26:08	68:01:01	08:01:03	11:01:01	06:03:01	05:03:01:01	00:00	03:01:01	00:00	00:00	00:00	00:00
SCo0071	0	02:01:01:01	03:01:01:01	11:01:01	15:01:01:01	05:01:01:03	03:03:02:03	03:01:01	00:00	00:00	00:00	00:00	01:01:01
SCo0072	0	26:08	68:01:01	08:01:03	11:01:01	06:05:01	05:02:01	00:00	03:01:01	00:00	00:00	00:00	00:00
SCo0073	0	01:01:01:01	26:01:01	01:01:01	11:04:01	06:05:01	03:01:01:03	00:00	02:01:01:01	00:00	00:00	00:00	00:00
SCo0074	0	32:02	02:05:01	08:01:03	15:01:01:01	06:02:01	03:01:01:01	00:00	00:00	00:00	00:00	00:00	01:01:01
SCo0075	0	03:01:03	26:01:01	15:01:01:01	11:04:01	03:03:02:03	03:02:12	00:00	02:01:01:01	00:00	00:00	01:01:01	00:00
SCo0076	0	24:02:01:01	03:01:01:01	07:01:01:01	11:01:01	03:02:01	06:05:01	00:00	03:01:01	01:03:03	00:00	00:00	00:00
SCo0077	0	25:01:01	32:02	08:01:03	03:01:02	02:01:01	06:02:01	00:00	01:01:02:01	00:00	00:00	00:00	00:00
SCo0078	0	26:08	31:01:02:01	01:01:01	08:01:03	05:03:01:01	05:01:01:03	00:00	00:00	00:00	00:00	00:00	00:00
SCo0079	0	03:01:03	02:05:01	15:01:01:01	13:01:01	03:03:02:03	03:01:01:01	00:00	01:01:02:01	00:00	00:00	01:01:01	00:00
SCo0080	0	03:01:01:01	02:05:01	07:01:01:01	15:01:01:01	02:02:01	06:05:01	00:00	00:00	01:03:03	00:00	00:00	01:01:01
SCo0081	0	03:01:03	24:02:04	15:01:01:01	11:04:01	03:03:02:03	03:02:12	00:00	02:01:01:01	00:00	00:00	01:01:01	00:00
SCo0082	0	03:01:01:01	68:06	08:01:03	15:01:01:01	06:02:01	06:02:01	00:00	00:00	00:00	00:00	00:00	01:01:01
SCo0083	0	24:02:01:01	03:01:01:01	07:01:01:01	11:01:01	03:03:02:03	06:05:01	00:00	03:01:01	01:03:03	00:00	00:00	00:00
SCo0084	0	29:02:01:02	02:05:01	01:01:01	15:01:01:01	05:03:01:01	03:03:02:03	00:00	00:00	00:00	00:00	00:00	01:01:01
SCo0085	0	26:08	11:01:01:01	04:04:01	04:01:01	05:01:01:03	04:01:01	00:00	00:00	01:03:01:03	01:01:01:01	00:00	00:00
SCo0086	0	32:02	26:01:01	07:01:01:01	15:01:01:01	02:02:01	03:02:12	00:00	00:00	01:03:03	00:00	00:00	01:01:01
SCo0087	0	02:01:01:01	01:01:01:01	15:01:01:01	15:01:01:01	03:03:02:03	05:02:01	00:00	00:00	00:00	00:00	01:01:01	01:01:01
SCo0088	0	24:02:01:01	03:01:03	07:01:01:01	15:01:01:01	02:02:01	03:03:02:03	00:00	00:00	01:03:03	00:00	00:00	01:01:01
SCo0089	0	26:08	24:02:01:01	03:01:01:01	07:01:01:01	03:02:12	05:02:01	01:01:02:02	00:00	00:00	01:03:03	00:00	00:00
SCo0090	0	02:01:01:01	01:01:01:01	15:01:01:01	15:01:01:01	03:03:02:03	03:01:01:03	00:00	00:00	00:00	00:00	01:01:01	01:01:01
SCo0091	0	01:01:01:01	11:01:01:02	01:01:01	01:01:01	05:03:01:01	05:03:01:01	00:00	00:00	00:00	00:00	00:00	00:00
SCo0092	0	24:02:01:01	11:01:01:02	07:01:01:01	07:01:01:01	02:02:01	05:02:01	00:00	00:00	01:03:03	01:03:03	00:00	00:00
SCo0093	0	01:01:01:01	25:01:01	01:01:01	14:01:01	05:03:01:01	03:01:01:03	00:00	02:02:01:02	00:00	00:00	00:00	00:00
SCo0094	0	01:01:01:01	24:02:04	01:01:01	03:01:01:01	05:03:01:01	05:01:01:01	00:00	01:01:02:02	00:00	00:00	00:00	00:00
SCo0095	0	31:01:02:01	32:01:01	03:01:01:01	03:01:01:01	05:01:01:01	05:01:01:01	01:01:02:02	01:01:02:02	00:00	00:00	00:00	00:00
SCo0096	0	31:01:02:01	68:06	03:01:01:01	11:03	05:01:01:01	06:05:01	01:01:02:02	03:01:01	00:00	00:00	00:00	00:00
SCo0097	0	25:01:01	11:01:01:02	08:01:03	11:01:01	06:03:01	03:01:01:03	00:00	03:01:01	00:00	00:00	00:00	00:00
SCo0098	0	24:02:01:01	24:02:04	07:01:01:01	07:01:01:01	02:02:01	02:02:01	00:00	00:00	01:03:03	01:03:03	00:00	00:00
SCo0099	0	26:08	31:01:02:02	04:04:01	08:01:03	05:01:01:03	02:01:01	00:00	00:00	01:03:01:03	00:00	00:00	00:00
SCo0100	0	32:01:01	68:06	08:01:03	11:03	02:01:01	06:05:01	00:00	03:01:01	00:00	00:00	00:00	00:00
SCo0101	0	02:01:01:01	02:05:01	08:01:03	13:01:01	02:01:01	03:01:01:01	00:00	01:01:02:01	00:00	00:00	00:00	00:00
SCo0102	0	29:02:01:02	29:02:01:02	08:01:03	04:01:01	05:01:01:03	03:02:12	00:00	00:00	00:00	01:01:01:01	00:00	00:00
SCo0103	0	32:02	03:01:01:01	08:01:03	15:01:01:01	06:02:01	03:02:12	00:00	00:00	00:00	00:00	00:00	01:01:01
SCo0104	0	01:01:01:01	32:02	01:01:01	03:01:02	05:01:01:03	06:02:01	00:00	01:01:02:01	00:00	00:00	00:00	00:00
SCo0105	0	32:02	03:01:01:01	08:01:03	15:01:01:01	06:02:01	03:02:12	00:00	00:00	00:00	00:00	00:00	01:01:01
SCo0106	0	29:02:01:02	24:02:01:01	03:01:01:01	07:01:01:01	05:01:01:01	02:02:01	01:01:02:02	00:00	00:00	01:03:03	00:00	00:00
SCo0107	0	03:01:01:01	02:05:01	07:01:01:01	15:01:01:01	02:02:01	03:02:12	00:00	00:00	01:03:03	00:00	00:00	01:01:01
SCo0108	0	01:01:01:01	03:01:01:01	01:01:01	04:01:01	03:02:01	06:05:01	00:00	00:00	00:00	01:01:01:01	00:00	00:00
SCo0109	0	29:02:01:02	32:02	07:01:01:01	15:01:01:01	06:05:01	06:05:01	00:00	00:00	01:03:03	00:00	00:00	01:01:01
SCo0110	0	02:01:01:01	03:01:01:01	11:01:01	15:01:01:01	05:01:01:03	03:03:02:03	03:01:01	00:00	00:00	00:00	00:00	01:01:01
SCo0111	0	02:01:01:01	24:02:04	08:01:03	11:01:01	05:02:01	03:01:01:03	00:00	03:01:01	00:00	00:00	00:00	00:00
SCo0112	0	32:01:01	03:01:01:01	03:01:01:01	15:01:01:01	05:01:01:01	03:02:12	01:01:02:02	00:00	00:00	00:00	00:00	01:01:01
SCo0113	0	29:02:01:02	02:05:01	08:01:03	07:01:01:01	06:02:01	03:01:01:03	00:00	00:00	00:00	01:03:03	00:00	00:00
SCo0114	0	32:02	03:01:01:01	08:01:03	15:01:01:01	06:02:01	03:02:12	00:00	00:00	00:00	00:00	00:00	01:01:01
SCo0115	0	29:02:01:02	31:01:02:01	13:02:01	03:01:01:01	03:02:01	05:01:01:01	01:01:02:01	01:01:02:02	00:00	00:00	00:00	00:00
SCo0116	0	02:01:01:01	32:02	08:01:03	03:01:02	06:03:01	06:02:01	00:00	01:01:02:01	00:00	00:00	00:00	00:00
SCo0117	0	32:02	03:01:03	03:01:02	15:01:01:01	06:02:01	03:03:02:03	01:01:02:01	00:00	00:00	00:00	00:00	01:01:01
SCo0118	0	25:01:01	02:05:01	08:01:03	13:01:01	05:01:01:03	03:01:01:01	00:00	01:01:02:01	00:00	00:00	00:00	00:00
SCo0119	0	31:01:02:01	03:01:01:01	03:01:01:01	08:01:03	05:01:01:01	06:05:01	01:01:02:02	00:00	00:00	00:00	00:00	00:00
SCo0120	0	68:01:01	02:05:01	11:01:01	13:01:01	06:03:01	03:01:01:01	03:01:01	01:01:02:01	00:00	00:00	00:00	00:00
SCo0121	0	01:01:01:01	29:02:01:02	01:01:01	01:01:01	05:03:01:01	05:03:01:01	00:00	00:00	00:00	00:00	00:00	00:00
SCo0122	0	29:01:01:01	24:02:01:01	14:01:01	07:01:01:01	05:01:01:03	02:02:01	02:02:01:02	00:00	00:00	01:03:03	00:00	00:00
SCo0123	0	02:01:01:01	11:01:01:02	08:01:03	11:01:01	06:03:01	03:02:01	00:00	03:01:01	00:00	00:00	00:00	00:00
SCo0124	0	31:01:02:01	03:01:03	03:01:01:01	15:01:01:01	05:01:01:01	03:02:12	01:01:02:02	00:00	00:00	00:00	00:00	01:01:01
SCo0125	0	32:02	26:01:01	03:01:02	11:04:01	06:02:01	06:02:01	01:01:02:01	02:01:01:01	00:00	00:00	00:00	00:00
SCo0126	0	26:08	03:01:01:01	08:01:03	07:01:01:01	03:02:01	03:01:01:01	00:00	00:00	00:00	01:03:03	00:00	00:00
SCo0127	0	32:02	02:05:01	08:01:03	15:01:01:01	06:02:01	03:01:01:01	00:00	00:00	00:00	00:00	00:00	01:01:01
SCo0128	0	32:02	11:01:01:01	03:01:02	04:01:01	06:02:01	04:01:01	01:01:02:01	00:00	00:00	01:01:01:01	00:00	00:00
SCo0129	0	68:01:01	26:01:01	11:01:01	11:04:01	03:01:01:01	05:02:01	03:01:01	02:01:01:01	00:00	00:00	00:00	00:00
SCo0130	0	24:02:01:01	68:01:01	07:01:01:01	11:01:01	02:02:01	03:01:01:01	00:00	03:01:01	01:03:03	00:00	00:00	00:00
SCo0131	0	03:01:03	03:01:01:01	15:01:01:01	15:01:01:01	03:03:02:03	03:02:12	00:00	00:00	00:00	00:00	01:01:01	01:01:01
SCo0132	0	68:06	26:01:01	11:03	11:04:01	06:05:01	06:05:01	03:01:01	02:01:01:01	00:00	00:00	00:00	00:00
SCo0133	0	01:01:01:01	03:01:03	01:01:01	15:01:01:01	06:02:01	03:02:12	00:00	00:00	00:00	00:00	00:00	01:01:01
SCo0134	0	03:01:01:01	02:05:01	07:01:01:01	15:01:01:01	02:02:01	06:05:01	00:00	00:00	01:03:03	00:00	00:00	01:01:01
SCo0135	0	01:01:01:01	03:01:01:01	01:01:01	04:01:01	03:02:01	06:05:01	00:00	00:00	00:00	01:01:01:01	00:00	00:00
SCo0136	0	31:01:02:01	24:02:04	03:01:01:01	04:01:01	05:01:01:01	04:01:01	01:01:02:02	00:00	00:00	01:01:01:01	00:00	00:00
SCo0137	0	29:02:01:02	68:01:01	04:01:01	11:01:01	04:01:01	06:05:01	00:00	03:01:01	01:01:01:01	00:00	00:00	00:00
SCo0138	0	68:06	26:01:01	01:01:01	15:01:01:01	05:03:01:01	03:03:02:03	00:00	00:00	00:00	00:00	00:00	01:01:01
SCo0139	0	26:08	03:01:01:01	08:01:03	07:01:01:01	03:02:12	03:02:12	00:00	00:00	00:00	01:03:03	00:00	00:00
SCo0140	0	32:01:01	32:02	14:01:01	03:01:02	02:01:01	06:02:01	02:02:01:02	01:01:02:01	00:00	00:00	00:00	00:00
SCo0141	0	26:08	68:06	01:01:01	15:01:01:01	06:05:01	06:05:01	00:00	00:00	00:00	00:00	00:00	01:01:01
SCo0142	0	29:02:01:02	68:06	01:01:01	15:01:01:01	03:02:01	03:02:12	00:00	00:00	00:00	00:00	00:00	01:01:01
SCo0143	0	02:01:01:01	68:06	01:01:01	08:01:03	05:03:01:01	05:01:01:03	00:00	00:00	00:00	00:00	00:00	00:00
SCo0144	0	03:01:01:01	68:06	08:01:03	15:01:01:01	06:02:01	03:01:01:01	00:00	00:00	00:00	00:00	00:00	01:01:01
SCo0145	0	32:01:01	24:02:04	14:01:01	08:01:03	06:03:01	05:01:01:03	02:02:01:02	00:00	00:00	00:00	00:00	00:00
SCo0146	0	03:01:01:01	26:01:01	01:01:01	07:01:01:01	05:03:01:01	05:03:01:01	00:00	00:00	00:00	01:03:03	00:00	00:00
SCo0147	0	32:02	03:01:01:01	08:01:03	15:01:01:01	06:02:01	03:02:12	00:00	00:00	00:00	00:00	00:00	01:01:01
SCo0148	0	24:02:01:01	02:05:01	07:01:01:01	13:01:01	02:02:01	03:01:01:01	00:00	01:01:02:01	01:03:03	00:00	00:00	00:00
SCo0149	0	29:02:01:02	03:01:01:01	08:01:03	07:01:01:01	06:02:01	05:02:01	00:00	00:00	00:00	01:03:03	00:00	00:00
SCo0150	0	29:02:01:02	68:06	01:01:01	15:01:01:01	03:02:01	03:01:01:01	00:00	00:00	00:00	00:00	00:00	01:01:01
SCo0151	0	02:01:01:01	24:02:01:01	14:01:01	07:01:01:01	06:03:01	02:02:01	02:02:01:02	00:00	00:00	01:03:03	00:00	00:00
SCo0152	0	24:02:01:01	03:01:03	07:01:01:01	15:01:01:01	02:02:01	03:03:02:03	00:00	00:00	01:03:03	00:00	00:00	01:01:01
SCo0153	0	26:08	29:01:01:01	08:01:03	08:01:03	02:01:01	03:02:12	00:00	00:00	00:00	00:00	00:00	00:00
SCo0154	0	02:01:01:01	29:02:01:02	08:01:03	08:01:03	03:02:01	05:02:01	00:00	00:00	00:00	00:00	00:00	00:00
SCo0155	0	29:02:01:02	68:06	01:01:01	15:01:01:01	03:02:01	03:02:12	00:00	00:00	00:00	00:00	00:00	01:01:01
SCo0156	0	03:01:03	26:01:01	15:01:01:01	11:04:01	03:03:02:03	06:05:01	00:00	02:01:01:01	00:00	00:00	01:01:01	00:00
SCo0157	0	26:08	24:02:01:01	03:01:01:01	07:01:01:01	03:02:12	05:02:01	01:01:02:02	00:00	00:00	01:03:03	00:00	00:00
SCo0158	0	02:05:01	26:01:01	08:01:03	07:01:01:01	03:02:01	02:02:01	00:00	00:00	00:00	01:03:03	00:00	00:00
SCo0159	0	03:01:01:01	23:01:01	07:01:01:01	04:01:01	02:02:01	04:01:01	00:00	00:00	01:03:03	01:01:01:01	00:00	00:00
SCo0160	0	32:02	23:01:01	03:01:02	15:01:01:01	06:02:01	03:03:02:03	01:01:02:01	00:00	00:00	00:00	00:00	01:01:01
SCo0161	0	31:01:02:01	25:01:01	03:01:01:01	11:01:01	05:01:01:01	02:01:01	01:01:02:02	03:01:01	00:00	00:00	00:00	00:00
SCo0162	0	26:08	24:02:01:01	04:04:01	07:01:01:01	03:02:12	03:02:12	00:00	00:00	01:03:01:03	01:03:03	00:00	00:00
SCo0163	0	24:02:01:01	03:01:01:01	07:01:01:01	11:01:01	03:03:02:03	06:05:01	00:00	03:01:01	01:03:03	00:00	00:00	00:00
SCo0164	0	68:01:01	11:01:01:02	11:01:01	11:04:01	04:02:01	06:03:01	03:01:01	02:01:01:01	00:00	00:00	00:00	00:00
SCo0165	0	03:01:01:01	26:01:01	01:01:01	07:01:01:01	05:03:01:01	05:03:01:01	00:00	00:00	00:00	01:03:03	00:00	00:00
SCo0166	0	26:08	68:06	01:01:01	15:01:01:01	03:01:01:01	06:05:01	00:00	00:00	00:00	00:00	00:00	01:01:01
SCo0167	0	29:01:01:01	29:02:01:02	08:01:03	04:01:01	06:02:01	04:01:01	00:00	00:00	00:00	01:01:01:01	00:00	00:00
SCo0168	0	03:01:03	03:01:03	15:01:01:01	15:01:01:01	03:03:02:03	03:03:02:03	00:00	00:00	00:00	00:00	01:01:01	01:01:01
SCo0169	0	02:01:01:01	24:02:04	08:01:03	11:01:01	05:02:01	03:01:01:03	00:00	03:01:01	00:00	00:00	00:00	00:00
SCo0170	0	32:02	68:06	****	****	06:02:01	06:05:01	****	****	****	****	****	****
SCo0171	0	32:02	11:01:01:02	01:01:01	07:01:01:01	05:03:01:01	02:02:01	00:00	00:00	00:00	01:03:03	00:00	00:00
SCo0172	0	68:01:01	03:01:01:01	11:01:01	15:01:01:01	05:01:01:03	06:05:01	03:01:01	00:00	00:00	00:00	00:00	01:01:01
SCo0173	0	03:01:03	03:01:03	15:01:01:01	15:01:01:01	03:03:02:03	03:03:02:03	00:00	00:00	00:00	00:00	01:01:01	01:01:01
SCo0174	0	26:08	68:06	01:01:01	15:01:01:01	03:01:01:01	06:05:01	00:00	00:00	00:00	00:00	00:00	01:01:01
SCo0175	0	01:01:01:01	31:01:02:01	01:01:01	03:01:01:01	05:03:01:01	05:03:01:01	00:00	01:01:02:02	00:00	00:00	00:00	00:00
SCo0176	0	32:02	02:05:01	08:01:03	15:01:01:01	06:02:01	03:01:01:01	00:00	00:00	00:00	00:00	00:00	01:01:01
SCo0177	0	32:01:01	68:01:01	14:01:01	11:01:01	03:01:01:03	03:01:01:03	02:02:01:02	03:01:01	00:00	00:00	00:00	00:00
SCo0178	0	01:01:01:01	29:02:01:02	01:01:01	01:01:01	05:03:01:01	05:03:01:01	00:00	00:00	00:00	00:00	00:00	00:00
SCo0179	0	02:05:01	23:01:01	07:01:01:01	04:01:01	02:02:01	04:01:01	00:00	00:00	01:03:03	01:01:01:01	00:00	00:00
SCo0180	0	11:01:01:01	03:01:01:01	04:01:01	04:01:01	03:02:12	03:01:01:03	00:00	00:00	01:01:01:01	01:01:01:01	00:00	00:00
SCo0181	0	11:01:01:01	03:01:03	04:01:01	15:01:01:01	04:01:01	03:03:02:03	00:00	00:00	01:01:01:01	00:00	00:00	01:01:01
SCo0182	0	26:08	68:06	01:01:01	15:01:01:01	06:05:01	06:05:01	00:00	00:00	00:00	00:00	00:00	01:01:01
SCo0183	0	01:01:01:01	68:06	01:01:01	04:01:01	03:01:01:01	06:05:01	00:00	00:00	00:00	01:01:01:01	00:00	00:00
SCo0184	0	32:02	03:01:01:01	08:01:03	15:01:01:01	06:02:01	03:02:12	00:00	00:00	00:00	00:00	00:00	01:01:01
SCo0185	0	26:08	01:01:01:01	01:01:01	15:01:01:01	03:02:12	06:05:01	00:00	00:00	00:00	00:00	00:00	01:01:01
SCo0186	0	25:01:01	68:06	08:01:03	04:01:01	03:02:12	05:02:01	00:00	00:00	00:00	01:01:01:01	00:00	00:00
SCo0187	0	24:02:01:01	68:06	07:01:01:01	04:01:01	03:02:12	06:05:01	00:00	00:00	01:03:03	01:01:01:01	00:00	00:00
SCo0188	0	01:01:01:01	68:06	01:01:01	11:03	03:02:12	06:05:01	00:00	03:01:01	00:00	00:00	00:00	00:00
SCo0189	0	29:02:01:02	02:05:01	08:01:03	07:01:01:01	06:02:01	03:01:01:03	00:00	00:00	00:00	01:03:03	00:00	00:00
SCo0190	0	01:01:01:01	32:02	01:01:01	03:01:02	06:02:01	06:02:01	00:00	01:01:02:01	00:00	00:00	00:00	00:00
SCo0191	0	02:01:01:01	31:01:02:01	14:01:01	03:01:01:01	06:03:01	05:01:01:01	02:02:01:02	01:01:02:02	00:00	00:00	00:00	00:00
SCo0192	0	01:01:01:01	24:02:01:01	01:01:01	07:01:01:01	03:02:01	06:02:01	00:00	00:00	00:00	01:03:03	00:00	00:00
SCo0193	0	24:02:01:01	11:01:01:02	07:01:01:01	07:01:01:01	02:02:01	02:01:01	00:00	00:00	01:03:03	01:03:03	00:00	00:00
SCo0194	0	03:01:03	26:01:01	15:01:01:01	11:04:01	03:03:02:03	03:02:12	00:00	02:01:01:01	00:00	00:00	01:01:01	00:00
SCo0195	0	01:01:01:01	68:06	01:01:01	08:01:03	06:02:01	03:01:01:01	00:00	00:00	00:00	00:00	00:00	00:00
SCo0196	0	03:01:01:01	26:01:01	01:01:01	07:01:01:01	05:03:01:01	05:03:01:01	00:00	00:00	00:00	01:03:03	00:00	00:00
SCo0197	0	03:01:01:01	23:01:01	07:01:01:01	04:01:01	02:02:01	04:01:01	00:00	00:00	01:03:03	01:01:01:01	00:00	00:00
SCo0198	0	24:02:01:01	02:05:01	07:01:01:01	13:01:01	02:02:01	03:01:01:01	00:00	01:01:02:01	01:03:03	00:00	00:00	00:00
SCo0199	0	32:02	11:01:01:01	03:01:02	04:01:01	06:02:01	04:01:01	01:01:02:01	00:00	00:00	01:01:01:01	00:00	00:00
SCo0200	0	01:01:01:01	31:01:02:01	01:01:01	03:01:01:01	05:03:01:01	05:03:01:01	00:00	01:01:02:02	00:00	00:00	00:00	00:00
SCo0201	0	32:02	02:05:01	08:01:03	15:01:01:01	06:02:01	03:01:01:01	00:00	00:00	00:00	00:00	00:00	01:01:01
SCo0202	0	03:01:01:01	68:06	07:01:01:01	15:01:01:01	03:03:02:03	06:05:01	00:00	00:00	01:03:03	00:00	00:00	01:01:01
SCo0203	0	11:01:01:01	11:01:01:01	04:01:01	04:01:01	04:01:01	04:01:01	00:00	00:00	01:01:01:01	01:01:01:01	00:00	00:00
SCo0204	0	24:02:01:01	24:02:01:01	07:01:01:01	07:01:01:01	02:02:01	03:01:01:03	00:00	00:00	01:03:03	01:03:03	00:00	00:00
SCo0205	0	02:01:01:01	26:08	08:01:03	08:01:03	03:02:01	03:02:01	00:00	00:00	00:00	00:00	00:00	00:00
SCo0206	0	01:01:01:01	11:01:01:01	01:01:01	04:01:01	05:03:01:01	04:01:01	00:00	00:00	00:00	01:01:01:01	00:00	00:00
SCo0207	0	29:01:01:01	03:01:03	14:01:01	15:01:01:01	03:02:01	03:03:02:03	02:02:01:02	00:00	00:00	00:00	00:00	01:01:01
SCo0208	0	29:02:01:02	32:02	07:01:01:01	15:01:01:01	06:05:01	06:05:01	00:00	00:00	01:03:03	00:00	00:00	01:01:01
SCo0209	0	03:01:03	02:05:01	15:01:01:01	13:01:01	03:03:02:03	03:01:01:01	00:00	01:01:02:01	00:00	00:00	01:01:01	00:00
SCo0210	0	24:02:01:01	68:06	07:01:01:01	11:03	02:02:01	06:05:01	00:00	03:01:01	01:03:03	00:00	00:00	00:00
SCo0211	0	01:01:01:01	25:01:01	01:01:01	14:01:01	05:03:01:01	02:01:01	00:00	02:02:01:02	00:00	00:00	00:00	00:00
SCo0212	0	68:06	68:06	08:01:03	07:01:01:01	03:02:01	02:02:01	00:00	00:00	00:00	01:03:03	00:00	00:00
SCo0213	0	01:01:01:01	24:02:04	01:01:01	03:01:01:01	05:03:01:01	05:01:01:01	00:00	01:01:02:02	00:00	00:00	00:00	00:00
SCo0214	0	26:08	31:01:02:01	01:01:01	08:01:03	05:03:01:01	05:01:01:03	00:00	00:00	00:00	00:00	00:00	00:00
SCo0215	0	24:02:01:01	24:02:01:01	07:01:01:01	07:01:01:01	02:02:01	03:01:01:03	00:00	00:00	01:03:03	01:03:03	00:00	00:00
SCo0216	0	24:02:01:01	03:01:01:01	07:01:01:01	11:01:01	03:03:02:03	06:05:01	00:00	03:01:01	01:03:03	00:00	00:00	00:00
SCo0217	0	31:01:02:01	23:01:01	03:01:01:01	11:01:01	05:01:01:01	03:02:12	01:01:02:02	03:01:01	00:00	00:00	00:00	00:00
SCo0218	0	68:06	68:06	08:01:03	07:01:01:01	03:02:01	02:02:01	00:00	00:00	00:00	01:03:03	00:00	00:00
SCo0219	0	02:05:01	68:06	08:01:03	15:01:01:01	03:02:01	06:02:01	00:00	00:00	00:00	00:00	00:00	01:01:01
SCo0220	0	03:01:03	03:01:01:01	15:01:01:01	15:01:01:01	03:03:02:03	03:02:12	00:00	00:00	00:00	00:00	01:01:01	01:01:01
SCo0221	0	29:01:01:01	03:01:01:01	04:01:01	15:01:01:01	04:01:01	06:05:01	00:00	00:00	01:01:01:01	00:00	00:00	01:01:01
SCo0222	0	02:01:01:01	68:06	15:01:01:01	15:01:01:01	03:03:02:03	03:01:01:03	00:00	00:00	00:00	00:00	01:01:01	01:01:01
SCo0223	0	31:01:02:01	24:02:01:01	03:01:01:01	07:01:01:01	05:01:01:01	02:02:01	01:01:02:02	00:00	00:00	01:03:03	00:00	00:00
SCo0224	0	02:01:01:01	29:02:01:02	08:01:03	08:01:03	03:02:01	05:02:01	00:00	00:00	00:00	00:00	00:00	00:00
SCo0225	0	29:01:01:01	26:01:01	08:01:03	11:04:01	06:03:01	03:02:12	00:00	02:01:01:01	00:00	00:00	00:00	00:00
SCo0226	0	68:06	24:02:04	01:01:01	07:01:01:01	05:03:01:01	02:02:01	00:00	00:00	00:00	01:03:03	00:00	00:00
SCo0227	0	24:02:01:01	32:02	07:01:01:01	03:01:02	02:02:01	06:02:01	00:00	01:01:02:01	01:03:03	00:00	00:00	00:00
SCo0228	0	31:01:02:01	11:01:01:01	03:01:01:01	04:01:01	05:01:01:01	04:01:01	01:01:02:02	00:00	00:00	01:01:01:01	00:00	00:00
SCo0229	0	32:02	32:02	07:01:01:01	15:01:01:01	02:02:01	03:03:02:03	00:00	00:00	01:03:03	00:00	00:00	01:01:01
SCo0230	0	24:02:01:01	23:01:01	07:01:01:01	07:01:01:01	02:02:01	02:02:01	00:00	00:00	01:03:03	01:03:03	00:00	00:00
SCo0231	0	29:02:01:02	11:01:01:02	08:01:03	04:01:01	03:02:01	05:02:01	00:00	00:00	00:00	01:01:01:01	00:00	00:00
SCo0232	0	01:01:01:01	33:01:01	01:01:01	14:01:01	05:03:01:01	02:01:01	00:00	02:02:01:02	00:00	00:00	00:00	00:00
SCo0233	0	68:01:01	03:01:03	11:01:01	15:01:01:01	02:01:01	03:03:02:03	03:01:01	00:00	00:00	00:00	00:00	01:01:01
SCo0234	0	26:01:01	11:01:01:02	11:01:01	15:01:01:01	05:01:01:03	03:03:02:03	03:01:01	00:00	00:00	00:00	00:00	01:01:01
SCo0235	0	29:02:01:02	32:02	07:01:01:01	15:01:01:01	06:05:01	06:05:01	00:00	00:00	01:03:03	00:00	00:00	01:01:01
SCo0236	0	32:02	02:05:01	08:01:03	15:01:01:01	06:02:01	03:01:01:01	00:00	00:00	00:00	00:00	00:00	01:01:01
SCo0237	0	68:06	23:01:01	15:01:01:01	15:01:01:01	03:03:02:03	03:03:02:03	00:00	00:00	00:00	00:00	01:01:01	01:01:01
SCo0238	0	24:02:01:01	23:01:01	07:01:01:01	07:01:01:01	02:02:01	02:02:01	00:00	00:00	01:03:03	01:03:03	00:00	00:00
SCo0239	0	01:01:01:01	02:05:01	01:01:01	11:01:01	06:02:01	03:01:01:03	00:00	03:01:01	00:00	00:00	00:00	00:00
SCo0240	0	01:01:01:01	31:01:02:01	01:01:01	03:01:01:01	05:03:01:01	05:01:01:01	00:00	01:01:02:02	00:00	00:00	00:00	00:00
SCo0241	0	01:01:01:01	68:06	01:01:01	08:01:03	06:02:01	03:01:01:01	00:00	00:00	00:00	00:00	00:00	00:00
SCo0242	0	31:01:02:01	11:01:01:01	03:01:01:01	04:01:01	05:01:01:01	04:01:01	01:01:02:02	00:00	00:00	01:01:01:01	00:00	00:00
SCo0243	0	03:01:01:01	11:01:01:02	04:01:01	15:01:01:01	03:02:01	03:03:02:03	00:00	00:00	01:01:01:01	00:00	00:00	01:01:01
SCo0244	0	01:01:01:01	29:02:01:02	01:01:01	01:01:01	05:03:01:01	05:03:01:01	00:00	00:00	00:00	00:00	00:00	00:00
SCo0245	0	32:01:01	26:01:01	14:01:01	11:04:01	06:03:01	05:01:01:03	02:02:01:02	02:01:01:01	00:00	00:00	00:00	00:00
SCo0246	0	01:01:01:01	29:01:01:01	01:01:01	14:01:01	05:03:01:01	03:01:01:03	00:00	02:02:01:02	00:00	00:00	00:00	00:00
SCo0247	0	29:02:01:02	26:01:01	01:01:01	08:01:03	05:03:01:01	03:02:01	00:00	00:00	00:00	00:00	00:00	00:00
SCo0248	0	68:06	68:06	08:01:03	07:01:01:01	05:01:01:03	02:02:01	00:00	00:00	00:00	01:03:03	00:00	00:00
SCo0249	0	03:01:01:01	68:06	08:01:03	15:01:01:01	06:02:01	06:02:01	00:00	00:00	00:00	00:00	00:00	01:01:01
SCo0250	0	29:01:01:01	03:01:01:01	04:01:01	15:01:01:01	04:01:01	06:05:01	00:00	00:00	01:01:01:01	00:00	00:00	01:01:01
SCo0251	0	02:05:01	68:06	08:01:03	15:01:01:01	03:02:12	03:01:01:01	00:00	00:00	00:00	00:00	00:00	01:01:01
SCo0252	0	68:01:01	02:05:01	11:01:01	15:01:01:01	05:01:01:03	06:05:01	03:01:01	00:00	00:00	00:00	00:00	01:01:01
SCo0253	0	24:02:01:01	03:01:01:01	07:01:01:01	11:01:01	03:03:02:03	06:05:01	00:00	03:01:01	01:03:03	00:00	00:00	00:00
SCo0254	0	01:01:01:01	03:01:03	01:01:01	15:01:01:01	06:03:01	03:02:12	00:00	00:00	00:00	00:00	00:00	01:01:01
SCo0255	0	24:02:01:01	03:01:01:01	07:01:01:01	11:01:01	03:02:01	06:05:01	00:00	03:01:01	01:03:03	00:00	00:00	00:00
SCo0256	0	01:01:01:01	24:02:01:01	01:01:01	07:01:01:01	03:02:01	06:02:01	00:00	00:00	00:00	01:03:03	00:00	00:00
SCo0257	0	32:02	24:02:04	03:01:02	15:01:01:01	06:02:01	03:03:02:03	01:01:02:01	00:00	00:00	00:00	00:00	01:01:01
SCo0258	0	26:08	01:01:01:01	01:01:01	15:01:01:01	05:03:01:01	03:03:02:03	00:00	00:00	00:00	00:00	00:00	01:01:01
SCo0259	0	29:02:01:02	02:05:01	01:01:01	15:01:01:01	05:03:01:01	03:03:02:03	00:00	00:00	00:00	00:00	00:00	01:01:01
SCo0260	0	32:02	03:01:03	03:01:02	15:01:01:01	06:02:01	03:03:02:03	01:01:02:01	00:00	00:00	00:00	00:00	01:01:01
SCo0261	0	25:01:01	24:02:04	14:01:01	08:01:03	06:03:01	03:01:01:03	02:02:01:02	00:00	00:00	00:00	00:00	00:00
SCo0262	0	68:01:01	26:01:01	11:01:01	11:04:01	03:01:01:01	03:01:01:03	03:01:01	02:01:01:01	00:00	00:00	00:00	00:00
SCo0263	0	26:08	68:06	01:01:01	15:01:01:01	06:05:01	06:05:01	00:00	00:00	00:00	00:00	00:00	01:01:01
SCo0264	0	02:05:01	26:01:01	08:01:03	07:01:01:01	03:02:01	02:02:01	00:00	00:00	00:00	01:03:03	00:00	00:00
SCo0265	0	23:01:01	23:01:01	08:01:03	11:01:01	03:02:01	02:01:01	00:00	03:01:01	00:00	00:00	00:00	00:00
SCo0266	0	26:08	31:01:02:01	01:01:01	08:01:03	05:03:01:01	05:02:01	00:00	00:00	00:00	00:00	00:00	00:00
SCo0267	0	03:01:03	23:01:01	15:01:01:01	13:01:01	03:03:02:03	03:01:01:01	00:00	01:01:02:01	00:00	00:00	01:01:01	00:00
SCo0268	0	68:01:01	26:01:01	11:01:01	11:04:01	03:01:01:01	05:02:01	03:01:01	02:01:01:01	00:00	00:00	00:00	00:00
SCo0269	0	01:01:01:01	26:01:01	01:01:01	11:04:01	06:05:01	03:01:01:03	00:00	02:01:01:01	00:00	00:00	00:00	00:00
SCo0270	0	24:02:01:01	32:02	07:01:01:01	03:01:02	02:02:01	06:02:01	00:00	01:01:02:01	01:03:03	00:00	00:00	00:00
SCo0271	0	31:01:02:02	03:01:01:01	08:01:03	04:03:01	02:01:01	02:01:01	00:00	00:00	00:00	01:03:01:01	00:00	00:00
SCo0272	0	01:01:01:01	26:01:01	01:01:01	11:04:01	05:03:01:01	05:03:01:01	00:00	02:01:01:01	00:00	00:00	00:00	00:00
SCo0273	0	01:01:01:01	03:01:03	01:01:01	15:01:01:01	06:02:01	03:02:12	00:00	00:00	00:00	00:00	00:00	01:01:01
SCo0274	0	25:01:01	26:01:01	14:01:01	11:04:01	05:01:01:03	03:02:01	02:02:01:02	02:01:01:01	00:00	00:00	00:00	00:00
SCo0275	0	24:02:01:01	24:02:01:01	07:01:01:01	07:01:01:01	02:02:01	05:02:01	00:00	00:00	01:03:03	01:03:03	00:00	00:00
SCo0276	0	29:01:01:01	32:02	08:01:03	03:01:02	06:03:01	06:02:01	00:00	01:01:02:01	00:00	00:00	00:00	00:00
SCo0277	0	11:01:01:01	03:01:01:01	04:01:01	11:01:01	03:01:01:01	05:02:01	00:00	03:01:01	01:01:01:01	00:00	00:00	00:00
SCo0278	0	31:01:02:01	02:05:01	03:01:01:01	13:01:01	05:01:01:01	03:01:01:01	01:01:02:02	01:01:02:01	00:00	00:00	00:00	00:00
SCo0279	0	02:05:01	68:06	08:01:03	15:01:01:01	03:02:12	03:01:01:01	00:00	00:00	00:00	00:00	00:00	01:01:01
SCo0280	0	29:01:01:01	32:02	08:01:03	03:01:02	06:03:01	06:02:01	00:00	01:01:02:01	00:00	00:00	00:00	00:00
SCo0281	0	01:01:01:01	23:01:01	01:01:01	14:01:01	05:03:01:01	05:01:01:03	00:00	02:02:01:02	00:00	00:00	00:00	00:00
SCo0282	0	02:01:01:01	02:01:01:01	14:01:01	08:01:03	06:03:01	06:03:01	02:02:01:02	00:00	00:00	00:00	00:00	00:00
SCo0283	0	02:01:01:01	68:06	15:01:01:01	15:01:01:01	03:03:02:03	03:02:12	00:00	00:00	00:00	00:00	01:01:01	01:01:01
SCo0284	0	26:08	03:01:03	14:01:01	15:01:01:01	03:02:12	03:02:12	02:02:01:02	00:00	00:00	00:00	00:00	01:01:01
SCo0285	0	24:02:04	23:01:01	08:01:03	11:01:01	05:01:01:03	05:02:01	00:00	03:01:01	00:00	00:00	00:00	00:00
SCo0286	0	11:01:01:01	02:05:01	04:01:01	13:01:01	04:01:01	03:01:01:01	00:00	01:01:02:01	01:01:01:01	00:00	00:00	00:00
SCo0287	0	02:05:01	11:01:01:02	15:01:01:01	15:01:01:01	03:03:02:03	03:03:02:03	00:00	00:00	00:00	00:00	01:01:01	01:01:01
SCo0288	0	24:02:01:01	03:01:01:01	07:01:01:01	11:01:01	03:02:01	06:05:01	00:00	03:01:01	01:03:03	00:00	00:00	00:00
SCo0289	0	02:01:01:01	02:05:01	04:01:01	15:01:01:01	04:01:01	03:03:02:03	00:00	00:00	01:01:01:01	00:00	00:00	01:01:01
SCo0290	0	68:01:01	03:01:03	11:01:01	15:01:01:01	05:01:01:03	03:03:02:03	03:01:01	00:00	00:00	00:00	00:00	01:01:01
SCo0291	0	31:01:02:01	03:01:01:01	03:01:01:01	08:01:03	05:01:01:01	06:05:01	01:01:02:02	00:00	00:00	00:00	00:00	00:00
SCo0292	0	29:02:01:02	31:01:02:01	01:01:01	08:01:03	05:03:01:01	03:02:01	00:00	00:00	00:00	00:00	00:00	00:00
SCo0293	0	01:01:01:01	03:01:01:01	01:01:01	11:01:01	06:02:01	06:05:01	00:00	03:01:01	00:00	00:00	00:00	00:00
SCo0294	0	31:01:02:02	02:05:01	08:01:03	13:01:01	06:01:01	03:01:01:01	00:00	01:01:02:01	00:00	00:00	00:00	00:00
SCo0295	0	24:02:01:01	03:01:01:01	07:01:01:01	11:01:01	03:02:01	06:05:01	00:00	03:01:01	01:03:03	00:00	00:00	00:00
SCo0296	0	31:01:02:01	26:01:01	03:01:01:01	11:04:01	05:01:01:01	03:02:12	01:01:02:02	02:01:01:01	00:00	00:00	00:00	00:00
SCo0297	0	02:05:01	26:01:01	13:01:01	11:04:01	03:01:01:01	05:02:01	01:01:02:01	02:01:01:01	00:00	00:00	00:00	00:00
SCo0298	0	32:01:01	03:01:01:01	03:01:01:01	15:01:01:01	05:01:01:01	03:02:12	01:01:02:02	00:00	00:00	00:00	00:00	01:01:01
SCo0299	0	01:01:01:01	68:01:01	01:01:01	11:01:01	05:03:01:01	05:03:01:01	00:00	03:01:01	00:00	00:00	00:00	00:00
SCo0300	0	32:02	03:01:01:01	08:01:03	15:01:01:01	06:02:01	03:02:12	00:00	00:00	00:00	00:00	00:00	01:01:01
SCo0301	0	01:01:01:01	31:01:02:01	01:01:01	03:01:01:01	05:03:01:01	05:03:01:01	00:00	01:01:02:02	00:00	00:00	00:00	00:00
SCo0302	0	01:01:01:01	29:02:01:02	01:01:01	01:01:01	05:03:01:01	05:03:01:01	00:00	00:00	00:00	00:00	00:00	00:00
SCo0303	0	29:01:01:01	31:01:02:01	14:01:01	03:01:01:01	06:03:01	05:01:01:01	02:02:01:02	01:01:02:02	00:00	00:00	00:00	00:00
SCo0304	0	01:01:01:01	02:05:01	01:01:01	13:01:01	05:03:01:01	03:01:01:01	00:00	01:01:02:01	00:00	00:00	00:00	00:00
SCo0305	0	25:01:01	68:06	08:01:03	04:01:01	03:02:12	05:02:01	00:00	00:00	00:00	01:01:01:01	00:00	00:00
SCo0306	0	01:01:01:01	68:01:01	01:01:01	11:01:01	05:03:01:01	05:03:01:01	00:00	03:01:01	00:00	00:00	00:00	00:00
SCo0307	0	29:01:01:01	02:05:01	04:01:01	15:01:01:01	04:01:01	03:02:12	00:00	00:00	01:01:01:01	00:00	00:00	01:01:01
SCo0308	0	29:02:01:02	23:01:01	03:01:01:01	15:01:01:01	05:01:01:01	03:03:02:03	01:01:02:02	00:00	00:00	00:00	00:00	01:01:01
SCo0309	0	26:08	68:06	01:01:01	15:01:01:01	06:05:01	06:05:01	00:00	00:00	00:00	00:00	00:00	01:01:01
SCo0310	0	25:01:01	68:01:01	04:01:01	11:01:01	04:01:01	03:01:01:03	00:00	03:01:01	01:01:01:01	00:00	00:00	00:00
SCo0311	0	68:01:01	02:05:01	11:01:01	13:01:01	06:03:01	03:01:01:01	03:01:01	01:01:02:01	00:00	00:00	00:00	00:00
SCo0312	0	31:01:02:01	24:02:01:01	03:01:01:01	07:01:01:01	05:01:01:01	02:02:01	01:01:02:02	00:00	00:00	01:03:03	00:00	00:00
SCo0313	0	03:01:01:01	24:02:04	04:01:01	15:01:01:01	03:02:01	03:03:02:03	00:00	00:00	01:01:01:01	00:00	00:00	01:01:01
SCo0314	0	26:08	26:08	08:01:03	08:01:03	03:02:12	06:05:01	00:00	00:00	00:00	00:00	00:00	00:00
SCo0315	0	29:02:01:02	68:06	01:01:01	15:01:01:01	03:02:01	03:02:12	00:00	00:00	00:00	00:00	00:00	01:01:01
SCo0316	0	01:01:01:01	32:02	01:01:01	03:01:02	06:02:01	06:02:01	00:00	01:01:02:01	00:00	00:00	00:00	00:00
SCo0317	0	32:02	68:01:01	03:01:02	11:01:01	06:02:01	03:02:12	01:01:02:01	03:01:01	00:00	00:00	00:00	00:00
SCo0318	0	32:02	26:01:01	07:01:01:01	15:01:01:01	02:02:01	03:03:02:03	00:00	00:00	01:03:03	00:00	00:00	01:01:01
SCo0319	0	68:06	23:01:01	15:01:01:01	15:01:01:01	03:03:02:03	05:02:01	00:00	00:00	00:00	00:00	01:01:01	01:01:01
SCo0320	0	32:02	02:05:01	08:01:03	15:01:01:01	06:02:01	03:01:01:01	00:00	00:00	00:00	00:00	00:00	01:01:01
SCo0321	0	03:01:03	02:05:01	15:01:01:01	13:01:01	03:03:02:03	03:01:01:01	00:00	01:01:02:01	00:00	00:00	01:01:01	00:00
SCo0322	0	68:06	24:02:04	01:01:01	07:01:01:01	05:03:01:01	02:02:01	00:00	00:00	00:00	01:03:03	00:00	00:00
SCo0323	0	02:05:01	68:06	08:01:03	15:01:01:01	03:02:01	06:02:01	00:00	00:00	00:00	00:00	00:00	01:01:01
SCo0324	0	24:02:01:01	32:02	07:01:01:01	03:01:02	02:02:01	06:02:01	00:00	01:01:02:01	01:03:03	00:00	00:00	00:00
SCo0325	0	32:02	68:06	08:01:03	15:01:01:01	06:02:01	06:05:01	00:00	00:00	00:00	00:00	00:00	01:01:01
SCo0326	0	11:01:01:02	23:01:01	08:01:03	11:01:01	05:01:01:03	03:01:01:03	00:00	03:01:01	00:00	00:00	00:00	00:00
SCo0327	0	29:02:01:02	26:01:01	01:01:01	08:01:03	05:03:01:01	03:02:01	00:00	00:00	00:00	00:00	00:00	00:00
SCo0328	0	24:02:01:01	02:05:01	07:01:01:01	13:01:01	02:02:01	03:01:01:01	00:00	01:01:02:01	01:03:03	00:00	00:00	00:00
SCo0329	0	29:02:01:02	32:01:01	13:02:01	08:01:03	03:02:01	03:02:01	01:01:02:01	00:00	00:00	00:00	00:00	00:00
SCo0330	0	31:01:02:01	24:02:01:01	03:01:01:01	07:01:01:01	05:01:01:01	02:02:01	01:01:02:02	00:00	00:00	01:03:03	00:00	00:00
SCo0331	0	01:01:01:01	23:01:01	01:01:01	14:01:01	05:03:01:01	05:01:01:03	00:00	02:02:01:02	00:00	00:00	00:00	00:00
SCo0332	0	26:08	24:02:04	08:01:03	08:01:03	02:01:01	06:05:01	00:00	00:00	00:00	00:00	00:00	00:00
SCo0333	0	24:02:01:01	23:01:01	07:01:01:01	07:01:01:01	02:02:01	02:02:01	00:00	00:00	01:03:03	01:03:03	00:00	00:00
SCo0334	0	01:01:01:01	11:01:01:02	01:01:01	01:01:01	05:03:01:01	05:03:01:01	00:00	00:00	00:00	00:00	00:00	00:00
SCo0335	0	29:01:01:01	32:02	08:01:03	03:01:02	06:02:01	06:02:01	00:00	01:01:02:01	00:00	00:00	00:00	00:00
SCo0336	0	03:01:03	68:06	15:01:01:01	15:01:01:01	03:03:02:03	03:01:01:01	00:00	00:00	00:00	00:00	01:01:01	01:01:01
SCo0337	0	26:08	23:01:01	08:01:03	08:01:03	05:01:01:03	03:02:12	00:00	00:00	00:00	00:00	00:00	00:00
SCo0338	0	29:02:01:02	31:01:02:01	01:01:01	08:01:03	05:03:01:01	03:02:01	00:00	00:00	00:00	00:00	00:00	00:00
SCo0339	0	29:01:01:01	02:05:01	04:01:01	15:01:01:01	04:01:01	03:02:12	00:00	00:00	01:01:01:01	00:00	00:00	01:01:01
SCo0340	0	24:02:04	11:01:01:02	08:01:03	08:01:03	05:01:01:03	05:01:01:01	00:00	00:00	00:00	00:00	00:00	00:00
SCo0341	0	24:02:01:01	03:01:03	07:01:01:01	15:01:01:01	02:02:01	03:03:02:03	00:00	00:00	01:03:03	00:00	00:00	01:01:01
SCo0342	0	32:02	02:05:01	08:01:03	15:01:01:01	06:02:01	03:01:01:01	00:00	00:00	00:00	00:00	00:00	01:01:01
SCo0343	0	26:08	32:01:01	08:01:03	11:01:01	03:02:01	03:02:12	00:00	03:01:01	00:00	00:00	00:00	00:00
SCo0344	0	03:01:03	11:01:01:02	15:01:01:01	11:04:01	03:03:02:03	03:02:12	00:00	02:01:01:01	00:00	00:00	01:01:01	00:00
SCo0345	0	29:02:01:02	32:02	07:01:01:01	15:01:01:01	06:05:01	06:05:01	00:00	00:00	01:03:03	00:00	00:00	01:01:01
SCo0346	0	32:02	11:01:01:01	03:01:02	04:01:01	06:02:01	04:01:01	01:01:02:01	00:00	00:00	01:01:01:01	00:00	00:00
SCo0347	0	31:01:02:01	03:01:01:01	03:01:01:01	08:01:03	05:01:01:01	06:05:01	01:01:02:02	00:00	00:00	00:00	00:00	00:00
SCo0348	0	33:01:01	32:02	14:01:01	03:01:02	02:01:01	06:02:01	02:02:01:02	01:01:02:01	00:00	00:00	00:00	00:00
SCo0349	0	03:01:03	26:01:01	15:01:01:01	11:04:01	03:03:02:03	03:02:12	00:00	02:01:01:01	00:00	00:00	01:01:01	00:00
SCo0350	0	03:01:01:01	24:02:04	04:01:01	15:01:01:01	03:02:01	03:03:02:03	00:00	00:00	01:01:01:01	00:00	00:00	01:01:01
SCo0351	0	32:02	32:02	07:01:01:01	15:01:01:01	02:02:01	03:03:02:03	00:00	00:00	01:03:03	00:00	00:00	01:01:01
SCo0352	0	32:02	68:06	****	****	06:02:01	06:05:01	****	****	****	****	****	****
SCo0353	0	03:01:03	23:01:01	15:01:01:01	11:04:01	03:03:02:03	03:02:12	00:00	02:01:01:01	00:00	00:00	01:01:01	00:00
SCo0354	0	31:01:02:01	26:01:01	03:01:01:01	04:01:01	05:01:01:01	03:01:01:01	01:01:02:02	00:00	00:00	01:01:01:01	00:00	00:00
SCo0355	0	01:01:01:01	02:05:01	01:01:01	11:01:01	03:02:01	03:01:01:01	00:00	03:01:01	00:00	00:00	00:00	00:00
SCo0356	0	32:02	32:02	07:01:01:01	15:01:01:01	02:02:01	03:03:02:03	00:00	00:00	01:03:03	00:00	00:00	01:01:01
SCo0357	0	26:01:01	24:02:04	07:01:01:01	04:01:01	02:02:01	04:01:01	00:00	00:00	01:03:03	01:01:01:01	00:00	00:00
SCo0358	0	26:08	31:01:02:01	01:01:01	08:01:03	05:03:01:01	05:02:01	00:00	00:00	00:00	00:00	00:00	00:00
SCo0359	0	03:01:01:01	03:01:01:01	01:01:01	08:01:03	05:03:01:01	03:01:01:01	00:00	00:00	00:00	00:00	00:00	00:00
SCo0360	0	01:01:01:01	68:06	01:01:01	04:01:01	03:01:01:01	06:05:01	00:00	00:00	00:00	01:01:01:01	00:00	00:00
SCo0361	0	29:02:01:02	03:01:03	13:02:01	15:01:01:01	03:02:01	03:03:02:03	01:01:02:01	00:00	00:00	00:00	00:00	01:01:01
SCo0362	0	02:01:01:01	31:01:02:01	14:01:01	03:01:01:01	05:01:01:03	05:01:01:01	02:02:01:02	01:01:02:02	00:00	00:00	00:00	00:00
SCo0363	0	29:01:01:01	68:06	01:01:01	08:01:03	05:03:01:01	03:01:01:03	00:00	00:00	00:00	00:00	00:00	00:00
SCo0364	0	01:01:01:01	03:01:03	01:01:01	15:01:01:01	06:02:01	03:02:12	00:00	00:00	00:00	00:00	00:00	01:01:01
SCo0365	0	02:05:01	24:02:04	04:01:01	15:01:01:01	03:01:01:01	03:01:01:03	00:00	00:00	01:01:01:01	00:00	00:00	01:01:01
SCo0366	0	32:01:01	02:05:01	08:01:03	13:01:01	03:02:12	03:01:01:01	00:00	01:01:02:01	00:00	00:00	00:00	00:00
SCo0367	0	31:01:02:01	26:01:01	03:01:01:01	11:04:01	05:01:01:01	03:02:12	01:01:02:02	02:01:01:01	00:00	00:00	00:00	00:00
SCo0368	0	24:02:01:01	32:02	07:01:01:01	03:01:02	02:02:01	06:02:01	00:00	01:01:02:01	01:03:03	00:00	00:00	00:00
SCo0369	0	01:01:01:01	24:02:01:01	01:01:01	07:01:01:01	03:02:12	06:05:01	00:00	00:00	00:00	01:03:03	00:00	00:00
SCo0370	0	31:01:02:01	32:02	03:01:01:01	03:01:02	05:01:01:01	06:02:01	01:01:02:02	01:01:02:01	00:00	00:00	00:00	00:00
SCo0371	0	01:01:01:01	11:01:01:02	01:01:01	01:01:01	05:03:01:01	05:03:01:01	00:00	00:00	00:00	00:00	00:00	00:00
SCo0372	0	01:01:01:01	23:01:01	01:01:01	14:01:01	05:03:01:01	05:01:01:03	00:00	02:02:01:02	00:00	00:00	00:00	00:00
SCo0373	0	01:01:01:01	01:01:01:01	01:01:01	01:01:01	05:03:01:01	05:03:01:01	00:00	00:00	00:00	00:00	00:00	00:00
SCo0374	0	31:01:02:01	02:05:01	03:01:01:01	13:01:01	05:01:01:01	03:01:01:01	01:01:02:02	01:01:02:01	00:00	00:00	00:00	00:00
SCo0375	0	68:01:01	68:06	11:01:01	15:01:01:01	03:02:01	05:01:01:01	03:01:01	00:00	00:00	00:00	00:00	01:01:01
SCo0376	0	02:05:01	68:06	08:01:03	15:01:01:01	03:02:12	03:01:01:01	00:00	00:00	00:00	00:00	00:00	01:01:01
SCo0377	0	01:01:01:01	29:01:01:01	01:01:01	03:01:01:01	05:03:01:01	05:01:01:01	00:00	01:01:02:02	00:00	00:00	00:00	00:00
SCo0378	0	32:02	11:01:01:01	03:01:02	04:01:01	06:02:01	04:01:01	01:01:02:01	00:00	00:00	01:01:01:01	00:00	00:00
SCo0379	0	03:01:03	03:01:01:01	15:01:01:01	15:01:01:01	03:03:02:03	03:02:12	00:00	00:00	00:00	00:00	01:01:01	01:01:01
SCo0380	0	29:02:01:02	68:06	01:01:01	15:01:01:01	03:02:01	03:02:12	00:00	00:00	00:00	00:00	00:00	01:01:01
SCo0381	0	03:01:01:01	11:01:01:02	04:01:01	15:01:01:01	06:03:01	03:03:02:03	00:00	00:00	01:01:01:01	00:00	00:00	01:01:01
SCo0382	0	11:01:01:01	11:01:01:02	04:01:01	04:01:01	04:01:01	03:01:01:03	00:00	00:00	01:01:01:01	01:01:01:01	00:00	00:00
SCo0383	0	32:02	68:06	08:01:03	15:01:01:01	06:02:01	06:05:01	00:00	00:00	00:00	00:00	00:00	01:01:01
SCo0384	0	24:02:01:01	68:01:01	07:01:01:01	11:01:01	02:02:01	03:01:01:01	00:00	03:01:01	01:03:03	00:00	00:00	00:00
SCo0385	0	29:02:01:02	24:02:01:01	03:01:01:01	07:01:01:01	05:01:01:01	02:02:01	01:01:02:02	00:00	00:00	01:03:03	00:00	00:00
SCo0386	0	68:01:01	23:01:01	11:01:01	15:01:01:01	04:02:01	06:03:01	03:01:01	00:00	00:00	00:00	00:00	01:01:01
SCo0387	0	25:01:01	32:02	08:01:03	03:01:02	05:01:01:03	06:02:01	00:00	01:01:02:01	00:00	00:00	00:00	00:00
SCo0388	0	32:02	68:01:01	03:01:02	11:01:01	06:02:01	06:02:01	01:01:02:01	03:01:01	00:00	00:00	00:00	00:00
SCo0389	0	32:02	03:01:01:01	08:01:03	15:01:01:01	06:02:01	03:02:12	00:00	00:00	00:00	00:00	00:00	01:01:01
SCo0390	0	11:01:01:01	26:01:01	04:01:01	11:04:01	04:01:01	03:02:12	00:00	02:01:01:01	01:01:01:01	00:00	00:00	00:00
SCo0391	0	26:08	26:01:01	08:01:03	11:04:01	06:03:01	06:05:01	00:00	02:01:01:01	00:00	00:00	00:00	00:00
SCo0392	0	24:02:01:01	03:01:01:01	07:01:01:01	11:01:01	03:03:02:03	06:05:01	00:00	03:01:01	01:03:03	00:00	00:00	00:00
SCo0393	0	32:02	23:01:01	03:01:02	15:01:01:01	06:02:01	03:03:02:03	01:01:02:01	00:00	00:00	00:00	00:00	01:01:01
SCo0394	0	32:02	11:01:01:02	01:01:01	07:01:01:01	05:03:01:01	02:02:01	00:00	00:00	00:00	01:03:03	00:00	00:00
SCo0395	0	68:01:01	03:01:01:01	11:01:01	15:01:01:01	03:02:12	03:02:12	03:01:01	00:00	00:00	00:00	00:00	01:01:01
SCo0396	0	25:01:01	23:01:01	08:01:03	11:01:01	05:01:01:03	05:02:01	00:00	03:01:01	00:00	00:00	00:00	00:00
SCo0397	0	29:01:01:01	24:02:01:01	14:01:01	07:01:01:01	05:01:01:03	02:02:01	02:02:01:02	00:00	00:00	01:03:03	00:00	00:00
SCo0398	0	26:08	68:01:01	08:01:03	11:01:01	06:03:01	05:03:01:01	00:00	03:01:01	00:00	00:00	00:00	00:00
SCo0399	0	32:02	03:01:01:01	08:01:03	15:01:01:01	06:02:01	03:02:12	00:00	00:00	00:00	00:00	00:00	01:01:01
SCo0400	0	32:02	68:06	****	****	06:02:01	06:05:01	****	****	****	****	****	****
SCo0401	0	68:01:01	02:05:01	11:01:01	13:01:01	06:03:01	03:01:01:01	03:01:01	01:01:02:01	00:00	00:00	00:00	00:00
SCo0402	0	26:08	01:01:01:01	01:01:01	15:01:01:01	05:03:01:01	03:03:02:03	00:00	00:00	00:00	00:00	00:00	01:01:01
SCo0403	0	03:01:03	68:06	15:01:01:01	15:01:01:01	03:03:02:03	03:01:01:01	00:00	00:00	00:00	00:00	01:01:01	01:01:01
SCo0404	0	01:01:01:01	03:01:03	01:01:01	15:01:01:01	06:02:01	03:02:12	00:00	00:00	00:00	00:00	00:00	01:01:01
SCo0405	0	31:01:02:01	02:05:01	03:01:01:01	08:01:03	05:01:01:01	06:05:01	01:01:02:02	00:00	00:00	00:00	00:00	00:00
SCo0406	0	25:01:01	02:05:01	08:01:03	13:01:01	06:03:01	03:01:01:01	00:00	01:01:02:01	00:00	00:00	00:00	00:00
SCo0407	0	01:01:01:01	26:01:01	01:01:01	11:04:01	06:05:01	05:02:01	00:00	02:01:01:01	00:00	00:00	00:00	00:00
SCo0408	0	25:01:01	03:01:01:01	08:01:03	04:01:01	05:01:01:03	06:05:01	00:00	00:00	00:00	01:01:01:01	00:00	00:00
SCo0409	0	32:02	03:01:01:01	08:01:03	15:01:01:01	06:02:01	03:02:12	00:00	00:00	00:00	00:00	00:00	01:01:01
SCo0410	0	29:01:01:01	68:06	01:01:01	08:01:03	05:03:01:01	05:02:01	00:00	00:00	00:00	00:00	00:00	00:00
SCo0411	0	32:01:01	25:01:01	14:01:01	08:01:03	05:02:01	05:02:01	02:02:01:02	00:00	00:00	00:00	00:00	00:00
SCo0412	0	24:02:01:01	02:05:01	07:01:01:01	07:01:01:01	06:05:01	06:05:01	00:00	00:00	01:03:03	01:03:03	00:00	00:00
SCo0413	0	01:01:01:01	26:01:01	01:01:01	11:04:01	05:03:01:01	05:03:01:01	00:00	02:01:01:01	00:00	00:00	00:00	00:00
SCo0414	0	03:01:03	02:05:01	15:01:01:01	13:01:01	03:03:02:03	03:01:01:01	00:00	01:01:02:01	00:00	00:00	01:01:01	00:00
SCo0415	0	03:01:01:01	02:05:01	07:01:01:01	15:01:01:01	02:02:01	06:05:01	00:00	00:00	01:03:03	00:00	00:00	01:01:01
SCo0416	0	02:01:01:01	03:01:01:01	04:01:01	15:01:01:01	04:01:01	03:03:02:03	00:00	00:00	01:01:01:01	00:00	00:00	01:01:01
SCo0417	0	32:02	68:01:01	03:01:02	11:01:01	06:02:01	06:02:01	01:01:02:01	03:01:01	00:00	00:00	00:00	00:00
SCo0418	0	26:08	32:02	07:01:01:01	15:01:01:01	02:02:01	06:02:01	00:00	00:00	01:03:03	00:00	00:00	01:01:01
SCo0419	0	26:08	32:02	07:01:01:01	15:01:01:01	02:02:01	06:05:01	00:00	00:00	01:03:03	00:00	00:00	01:01:01
SCo0420	0	26:08	68:06	01:01:01	15:01:01:01	06:05:01	06:05:01	00:00	00:00	00:00	00:00	00:00	01:01:01
SCo0421	0	29:02:01:02	32:02	07:01:01:01	15:01:01:01	06:05:01	06:05:01	00:00	00:00	01:03:03	00:00	00:00	01:01:01
SCo0422	0	29:01:01:01	32:02	08:01:03	03:01:02	05:01:01:03	06:02:01	00:00	01:01:02:01	00:00	00:00	00:00	00:00
SCo0423	0	29:01:01:01	24:02:01:01	14:01:01	07:01:01:01	05:01:01:03	02:02:01	02:02:01:02	00:00	00:00	01:03:03	00:00	00:00
SCo0424	0	24:02:01:01	32:02	07:01:01:01	03:01:02	02:02:01	06:02:01	00:00	01:01:02:01	01:03:03	00:00	00:00	00:00
SCo0425	0	32:02	68:01:01	03:01:02	11:01:01	06:02:01	06:02:01	01:01:02:01	03:01:01	00:00	00:00	00:00	00:00
SCo0426	0	32:02	68:06	****	****	06:02:01	06:05:01	****	****	****	****	****	****
SCo0427	0	31:01:02:01	25:01:01	03:01:01:01	03:01:01:01	05:01:01:01	02:01:01	01:01:02:02	01:01:02:02	00:00	00:00	00:00	00:00
SCo0428	0	26:01:01	11:01:01:02	11:01:01	15:01:01:01	05:01:01:03	03:03:02:03	03:01:01	00:00	00:00	00:00	00:00	01:01:01
SCo0429	0	32:02	68:06	****	****	06:02:01	06:05:01	****	****	****	****	****	****
SCo0430	0	31:01:02:01	32:02	03:01:01:01	08:01:03	03:02:01	03:01:01:01	01:01:02:02	00:00	00:00	00:00	00:00	00:00
SCo0431	0	01:01:01:01	32:01:01	01:01:01	04:03:01	05:03:01:01	02:01:01	00:00	00:00	00:00	01:03:01:01	00:00	00:00
SCo0432	0	02:01:01:01	24:02:01:01	14:01:01	07:01:01:01	06:03:01	02:02:01	02:02:01:02	00:00	00:00	01:03:03	00:00	00:00
SCo0433	0	68:06	68:06	08:01:03	07:01:01:01	03:02:01	02:02:01	00:00	00:00	00:00	01:03:03	00:00	00:00
SCo0434	0	26:08	01:01:01:01	01:01:01	15:01:01:01	05:03:01:01	03:03:02:03	00:00	00:00	00:00	00:00	00:00	01:01:01
SCo0435	0	29:02:01:02	24:02:04	08:01:03	04:01:01	05:01:01:03	03:01:01:01	00:00	00:00	00:00	01:01:01:01	00:00	00:00
SCo0436	0	32:02	68:01:01	03:01:02	11:01:01	06:02:01	06:02:01	01:01:02:01	03:01:01	00:00	00:00	00:00	00:00
SCo0437	0	03:01:01:01	02:05:01	07:01:01:01	15:01:01:01	02:02:01	06:05:01	00:00	00:00	01:03:03	00:00	00:00	01:01:01
SCo0438	0	01:01:01:01	32:02	01:01:01	03:01:02	06:02:01	06:02:01	00:00	01:01:02:01	00:00	00:00	00:00	00:00
SCo0439	0	01:01:01:01	32:02	01:01:01	08:01:03	06:02:01	06:05:01	00:00	00:00	00:00	00:00	00:00	00:00
SCo0440	0	03:01:03	03:01:03	15:01:01:01	15:01:01:01	03:03:02:03	03:03:02:03	00:00	00:00	00:00	00:00	01:01:01	01:01:01
SCo0441	0	32:01:01	02:05:01	14:01:01	13:01:01	03:02:12	03:01:01:01	02:02:01:02	01:01:02:01	00:00	00:00	00:00	00:00
SCo0442	0	26:08	24:02:01:01	03:01:01:01	07:01:01:01	03:02:12	03:01:01:03	01:01:02:02	00:00	00:00	01:03:03	00:00	00:00
SCo0443	0	31:01:02:01	03:01:01:01	03:01:01:01	04:01:01	05:01:01:01	06:05:01	01:01:02:02	00:00	00:00	01:01:01:01	00:00	00:00
SCo0444	0	03:01:03	11:01:01:02	15:01:01:01	11:04:01	03:03:02:03	05:02:01	00:00	02:01:01:01	00:00	00:00	01:01:01	00:00
SCo0445	0	29:02:01:02	02:05:01	01:01:01	15:01:01:01	05:03:01:01	03:03:02:03	00:00	00:00	00:00	00:00	00:00	01:01:01
SCo0446	0	24:02:01:01	03:01:01:01	07:01:01:01	11:01:01	03:03:02:03	06:05:01	00:00	03:01:01	01:03:03	00:00	00:00	00:00
SCo0447	0	29:02:01:02	31:01:02:01	01:01:01	08:01:03	05:03:01:01	03:02:01	00:00	00:00	00:00	00:00	00:00	00:00
SCo0448	0	03:01:03	68:06	15:01:01:01	11:03	03:03:02:03	06:05:01	00:00	03:01:01	00:00	00:00	01:01:01	00:00
SCo0449	0	29:02:01:02	26:01:01	01:01:01	08:01:03	05:03:01:01	03:02:01	00:00	00:00	00:00	00:00	00:00	00:00
SCo0450	0	25:01:01	03:01:01:01	08:01:03	04:01:01	03:02:12	05:02:01	00:00	00:00	00:00	01:01:01:01	00:00	00:00
SCo0451	0	01:01:01:01	02:05:01	01:01:01	13:01:01	05:03:01:01	03:01:01:01	00:00	01:01:02:01	00:00	00:00	00:00	00:00
SCo0452	0	32:02	03:01:03	03:01:02	15:01:01:01	06:02:01	03:03:02:03	01:01:02:01	00:00	00:00	00:00	00:00	01:01:01
SCo0453	0	31:01:02:01	68:01:01	03:01:01:01	11:01:01	05:01:01:01	05:02:01	01:01:02:02	03:01:01	00:00	00:00	00:00	00:00
SCo0454	0	31:01:02:01	23:01:01	03:01:01:01	11:01:01	05:01:01:01	02:01:01	01:01:02:02	03:01:01	00:00	00:00	00:00	00:00
SCo0455	0	03:01:01:01	23:01:01	07:01:01:01	04:01:01	02:02:01	04:01:01	00:00	00:00	01:03:03	01:01:01:01	00:00	00:00
SCo0456	0	32:02	03:01:03	03:01:02	15:01:01:01	06:02:01	03:03:02:03	01:01:02:01	00:00	00:00	00:00	00:00	01:01:01
SCo0457	0	01:01:01:01	11:01:01:02	01:01:01	01:01:01	05:03:01:01	05:03:01:01	00:00	00:00	00:00	00:00	00:00	00:00
SCo0458	0	33:01:01	02:05:01	14:01:01	13:01:01	03:02:12	03:01:01:01	02:02:01:02	01:01:02:01	00:00	00:00	00:00	00:00
SCo0459	0	32:02	32:02	03:01:02	03:01:02	06:02:01	06:02:01	01:01:02:01	01:01:02:01	00:00	00:00	00:00	00:00
SCo0460	0	68:06	11:01:01:02	01:01:01	07:01:01:01	05:03:01:01	02:02:01	00:00	00:00	00:00	01:03:03	00:00	00:00
SCo0461	0	26:08	33:01:01	14:01:01	14:01:01	05:01:01:03	05:01:01:03	02:02:01:02	02:02:01:02	00:00	00:00	00:00	00:00
SCo0462	0	29:02:01:02	02:05:01	08:01:03	07:01:01:01	06:02:01	03:01:01:03	00:00	00:00	00:00	01:03:03	00:00	00:00
SCo0463	0	25:01:01	26:01:01	14:01:01	11:04:01	05:01:01:03	03:02:01	02:02:01:02	02:01:01:01	00:00	00:00	00:00	00:00
SCo0464	0	03:01:03	03:01:01:01	15:01:01:01	15:01:01:01	03:03:02:03	03:02:12	00:00	00:00	00:00	00:00	01:01:01	01:01:01
SCo0465	0	31:01:02:01	68:01:01	03:01:01:01	11:01:01	05:01:01:01	03:01:01:03	01:01:02:02	03:01:01	00:00	00:00	00:00	00:00
SCo0466	0	03:01:03	02:05:01	15:01:01:01	13:01:01	03:03:02:03	03:01:01:01	00:00	01:01:02:01	00:00	00:00	01:01:01	00:00
SCo0467	0	31:01:02:01	26:01:01	03:01:01:01	11:04:01	05:01:01:01	03:01:01:01	01:01:02:02	02:01:01:01	00:00	00:00	00:00	00:00
SCo0468	0	24:02:01:01	11:01:01:01	07:01:01:01	04:01:01	02:02:01	05:02:01	00:00	00:00	01:03:03	01:01:01:01	00:00	00:00
SCo0469	0	11:01:01:01	68:01:01	04:01:01	11:01:01	04:01:01	05:02:01	00:00	03:01:01	01:01:01:01	00:00	00:00	00:00
SCo0470	0	29:02:01:02	24:02:01:01	03:01:01:01	07:01:01:01	05:01:01:01	02:02:01	01:01:02:02	00:00	00:00	01:03:03	00:00	00:00
SCo0471	0	29:01:01:01	68:06	01:01:01	08:01:03	05:03:01:01	05:02:01	00:00	00:00	00:00	00:00	00:00	00:00
SCo0472	0	03:01:01:01	03:01:01:01	01:01:01	08:01:03	05:03:01:01	03:01:01:01	00:00	00:00	00:00	00:00	00:00	00:00
SCo0473	0	31:01:02:01	32:02	03:01:01:01	08:01:03	03:02:01	03:01:01:01	01:01:02:02	00:00	00:00	00:00	00:00	00:00
SCo0474	0	01:01:01:01	68:06	01:01:01	11:03	03:02:01	06:05:01	00:00	03:01:01	00:00	00:00	00:00	00:00
SCo0475	0	32:02	68:06	08:01:03	15:01:01:01	06:02:01	06:05:01	00:00	00:00	00:00	00:00	00:00	01:01:01
SCo0476	0	68:06	26:01:01	01:01:01	15:01:01:01	05:03:01:01	03:03:02:03	00:00	00:00	00:00	00:00	00:00	01:01:01
SCo0477	0	26:01:01	26:01:01	11:04:01	11:04:01	05:01:01:03	05:01:01:01	02:01:01:01	02:01:01:01	00:00	00:00	00:00	00:00
SCo0478	0	29:02:01:02	03:01:01:01	08:01:03	07:01:01:01	06:02:01	05:02:01	00:00	00:00	00:00	01:03:03	00:00	00:00
SCo0479	0	32:02	03:01:03	03:01:02	15:01:01:01	06:02:01	03:03:02:03	01:01:02:01	00:00	00:00	00:00	00:00	01:01:01
SCo0480	0	32:02	02:05:01	08:01:03	15:01:01:01	06:02:01	03:01:01:01	00:00	00:00	00:00	00:00	00:00	01:01:01
SCo0481	0	24:02:01:01	02:05:01	07:01:01:01	13:01:01	02:02:01	03:01:01:01	00:00	01:01:02:01	01:03:03	00:00	00:00	00:00
SCo0482	0	32:02	24:02:04	03:01:02	15:01:01:01	06:02:01	03:03:02:03	01:01:02:01	00:00	00:00	00:00	00:00	01:01:01
SCo0483	0	31:01:02:01	68:01:01	03:01:01:01	11:01:01	05:01:01:01	03:01:01:03	01:01:02:02	03:01:01	00:00	00:00	00:00	00:00
SCo0484	0	26:08	32:02	07:01:01:01	15:01:01:01	02:02:01	06:02:01	00:00	00:00	01:03:03	00:00	00:00	01:01:01
SCo0485	0	29:02:01:02	11:01:01:02	08:01:03	04:01:01	05:01:01:03	03:01:01:01	00:00	00:00	00:00	01:01:01:01	00:00	00:00
SCo0486	0	11:01:01:01	02:05:01	04:01:01	13:01:01	04:01:01	03:01:01:01	00:00	01:01:02:01	01:01:01:01	00:00	00:00	00:00
SCo0487	0	32:01:01	11:01:01:01	04:03:01	04:01:01	06:03:01	04:01:01	00:00	00:00	01:03:01:01	01:01:01:01	00:00	00:00
SCo0488	0	25:01:01	32:02	08:01:03	03:01:02	02:01:01	06:02:01	00:00	01:01:02:01	00:00	00:00	00:00	00:00
SCo0489	0	31:01:02:01	68:06	03:01:01:01	08:01:03	03:02:12	06:05:01	01:01:02:02	00:00	00:00	00:00	00:00	00:00
SCo0490	0	26:08	32:02	07:01:01:01	15:01:01:01	02:02:01	06:05:01	00:00	00:00	01:03:03	00:00	00:00	01:01:01
SCo0491	0	02:05:01	23:01:01	07:01:01:01	04:01:01	02:02:01	04:01:01	00:00	00:00	01:03:03	01:01:01:01	00:00	00:00
SCo0492	0	26:08	03:01:01:01	08:01:03	07:01:01:01	03:02:12	03:02:12	00:00	00:00	00:00	01:03:03	00:00	00:00
SCo0493	0	26:08	68:06	01:01:01	15:01:01:01	06:05:01	06:05:01	00:00	00:00	00:00	00:00	00:00	01:01:01
SCo0494	0	32:02	68:06	****	****	06:02:01	06:05:01	****	****	****	****	****	****
SCo0495	0	32:02	32:02	08:01:03	03:01:02	05:01:01:03	06:02:01	00:00	01:01:02:01	00:00	00:00	00:00	00:00
SCo0496	0	32:02	68:06	08:01:03	15:01:01:01	06:02:01	06:05:01	00:00	00:00	00:00	00:00	00:00	01:01:01
SCo0497	0	02:01:01:01	29:02:01:02	08:01:03	08:01:03	03:02:01	03:02:01	00:00	00:00	00:00	00:00	00:00	00:00
SCo0498	0	29:02:01:02	25:01:01	03:01:01:01	15:01:01:01	05:01:01:01	03:03:02:03	01:01:02:02	00:00	00:00	00:00	00:00	01:01:01
SCo0499	0	01:01:01:01	31:01:02:01	01:01:01	03:01:01:01	05:03:01:01	05:03:01:01	00:00	01:01:02:02	00:00	00:00	00:00	00:00
SCo0500	0	29:01:01:01	29:02:01:02	08:01:03	04:01:01	03:02:01	04:01:01	00:00	00:00	00:00	01:01:01:01	00:00	00:00
SCo0501	0	32:02	24:02:04	03:01:02	15:01:01:01	06:02:01	03:03:02:03	01:01:02:01	00:00	00:00	00:00	00:00	01:01:01
SCo0502	0	29:02:01:02	32:02	07:01:01:01	15:01:01:01	06:02:01	05:02:01	00:00	00:00	01:03:03	00:00	00:00	01:01:01
SCo0503	0	31:01:02:01	32:02	03:01:01:01	03:01:02	05:01:01:01	06:02:01	01:01:02:02	01:01:02:01	00:00	00:00	00:00	00:00
SCo0504	0	33:01:01	29:02:01:02	14:01:01	13:02:01	06:03:01	03:02:01	02:02:01:02	01:01:02:01	00:00	00:00	00:00	00:00
SCo0505	0	01:01:01:01	26:01:01	01:01:01	11:04:01	05:03:01:01	05:03:01:01	00:00	02:01:01:01	00:00	00:00	00:00	00:00
SCo0506	0	24:02:01:01	68:01:01	07:01:01:01	11:01:01	02:02:01	03:01:01:01	00:00	03:01:01	01:03:03	00:00	00:00	00:00
SCo0507	0	26:08	26:01:01	08:01:03	11:04:01	06:03:01	05:03:01:01	00:00	02:01:01:01	00:00	00:00	00:00	00:00
SCo0508	0	01:01:01:01	31:01:02:02	01:01:01	08:01:03	05:03:01:01	06:01:01	00:00	00:00	00:00	00:00	00:00	00:00
SCo0509	0	24:02:01:01	25:01:01	07:01:01:01	11:04:01	02:02:01	03:02:12	00:00	02:01:01:01	01:03:03	00:00	00:00	00:00
SCo0510	0	32:02	11:01:01:02	01:01:01	07:01:01:01	05:03:01:01	02:02:01	00:00	00:00	00:00	01:03:03	00:00	00:00
SCo0511	0	33:01:01	24:02:01:01	14:01:01	07:01:01:01	06:03:01	02:02:01	02:02:01:02	00:00	00:00	01:03:03	00:00	00:00
SCo0512	0	29:01:01:01	26:01:01	08:01:03	11:04:01	06:03:01	03:02:12	00:00	02:01:01:01	00:00	00:00	00:00	00:00
SCo0513	0	24:02:01:01	26:01:01	07:01:01:01	11:04:01	02:02:01	03:02:12	00:00	02:01:01:01	01:03:03	00:00	00:00	00:00
SCo0514	0	01:01:01:01	68:01:01	01:01:01	11:01:01	05:03:01:01	05:03:01:01	00:00	03:01:01	00:00	00:00	00:00	00:00
SCo0515	0	24:02:01:01	68:06	07:01:01:01	04:01:01	03:02:12	06:05:01	00:00	00:00	01:03:03	01:01:01:01	00:00	00:00
SCo0516	0	03:01:03	02:05:01	15:01:01:01	13:01:01	03:03:02:03	03:01:01:01	00:00	01:01:02:01	00:00	00:00	01:01:01	00:00
SCo0517	0	31:01:02:01	03:01:01:01	03:01:01:01	08:01:03	05:01:01:01	06:01:01	01:01:02:02	00:00	00:00	00:00	00:00	00:00
SCo0518	0	32:02	32:02	07:01:01:01	15:01:01:01	02:02:01	03:03:02:03	00:00	00:00	01:03:03	00:00	00:00	01:01:01
SCo0519	0	01:01:01:01	02:05:01	01:01:01	11:01:01	03:02:01	03:01:01:01	00:00	03:01:01	00:00	00:00	00:00	00:00
SCo0520	0	01:01:01:01	24:02:01:01	01:01:01	07:01:01:01	03:02:01	06:02:01	00:00	00:00	00:00	01:03:03	00:00	00:00
SCo0521	0	32:02	26:01:01	07:01:01:01	15:01:01:01	02:02:01	03:02:12	00:00	00:00	01:03:03	00:00	00:00	01:01:01
SCo0522	0	24:02:01:01	32:02	07:01:01:01	03:01:02	02:02:01	06:02:01	00:00	01:01:02:01	01:03:03	00:00	00:00	00:00
SCo0523	0	68:06	26:01:01	01:01:01	15:01:01:01	05:03:01:01	03:03:02:03	00:00	00:00	00:00	00:00	00:00	01:01:01
SCo0524	0	26:01:01	11:01:01:02	11:01:01	15:01:01:01	03:02:01	03:03:02:03	03:01:01	00:00	00:00	00:00	00:00	01:01:01
SCo0525	0	24:02:01:01	24:02:04	07:01:01:01	07:01:01:01	02:02:01	02:02:01	00:00	00:00	01:03:03	01:03:03	00:00	00:00
SCo0526	0	68:01:01	68:06	11:01:01	15:01:01:01	03:02:01	05:01:01:01	03:01:01	00:00	00:00	00:00	00:00	01:01:01
SCo0527	0	01:01:01:01	11:01:01:01	01:01:01	04:01:01	05:03:01:01	04:01:01	00:00	00:00	00:00	01:01:01:01	00:00	00:00
SCo0528	0	26:08	24:02:01:01	03:01:01:01	07:01:01:01	03:02:12	05:02:01	01:01:02:02	00:00	00:00	01:03:03	00:00	00:00
SCo0529	0	31:01:02:01	32:02	03:01:01:01	03:01:02	05:01:01:01	06:02:01	01:01:02:02	01:01:02:01	00:00	00:00	00:00	00:00
SCo0530	0	29:01:01:01	32:02	08:01:03	03:01:02	06:02:01	06:02:01	00:00	01:01:02:01	00:00	00:00	00:00	00:00
SCo0531	0	26:08	24:02:01:01	03:01:01:01	07:01:01:01	03:02:12	03:01:01:03	01:01:02:02	00:00	00:00	01:03:03	00:00	00:00
SCo0532	0	32:02	03:01:01:01	08:01:03	15:01:01:01	06:02:01	03:02:12	00:00	00:00	00:00	00:00	00:00	01:01:01
SCo0533	0	01:01:01:01	29:02:01:02	01:01:01	01:01:01	05:03:01:01	05:03:01:01	00:00	00:00	00:00	00:00	00:00	00:00
SCo0534	0	32:02	68:01:01	03:01:02	11:01:01	06:02:01	03:02:12	01:01:02:01	03:01:01	00:00	00:00	00:00	00:00
SCo0535	0	32:02	23:01:01	03:01:02	04:01:01	06:02:01	04:01:01	01:01:02:01	00:00	00:00	01:01:01:01	00:00	00:00
SCo0536	0	01:01:01:01	24:02:01:01	01:01:01	07:01:01:01	03:02:12	06:05:01	00:00	00:00	00:00	01:03:03	00:00	00:00
SCo0537	0	24:02:01:01	32:02	07:01:01:01	03:01:02	02:02:01	06:02:01	00:00	01:01:02:01	01:03:03	00:00	00:00	00:00
SCo0538	0	01:01:01:01	02:05:01	01:01:01	11:01:01	03:02:01	03:01:01:01	00:00	03:01:01	00:00	00:00	00:00	00:00
SCo0539	0	11:01:01:01	03:01:01:01	04:01:01	04:01:01	03:02:12	03:01:01:03	00:00	00:00	01:01:01:01	01:01:01:01	00:00	00:00
SCo0540	0	26:08	26:01:01	08:01:03	11:04:01	06:03:01	06:05:01	00:00	02:01:01:01	00:00	00:00	00:00	00:00
SCo0541	0	02:01:01:01	24:02:01:01	14:01:01	07:01:01:01	06:03:01	02:02:01	02:02:01:02	00:00	00:00	01:03:03	00:00	00:00
SCo0542	0	24:02:01:01	32:02	07:01:01:01	03:01:02	02:02:01	06:02:01	00:00	01:01:02:01	01:03:03	00:00	00:00	00:00
SCo0543	0	68:06	11:01:01:02	01:01:01	07:01:01:01	05:03:01:01	02:02:01	00:00	00:00	00:00	01:03:03	00:00	00:00
SCo0544	0	31:01:02:01	02:05:01	03:01:01:01	13:01:01	05:01:01:01	03:01:01:01	01:01:02:02	01:01:02:01	00:00	00:00	00:00	00:00
SCo0545	0	26:08	68:01:01	08:01:03	11:01:01	06:03:01	05:03:01:01	00:00	03:01:01	00:00	00:00	00:00	00:00
SCo0546	0	01:01:01:01	03:01:03	01:01:01	15:01:01:01	06:03:01	03:02:12	00:00	00:00	00:00	00:00	00:00	01:01:01
SCo0547	0	03:01:01:01	02:05:01	07:01:01:01	15:01:01:01	02:02:01	06:05:01	00:00	00:00	01:03:03	00:00	00:00	01:01:01
SCo0548	0	26:08	03:01:03	14:01:01	15:01:01:01	03:02:12	03:02:12	02:02:01:02	00:00	00:00	00:00	00:00	01:01:01
SCo0549	0	01:01:01:01	02:05:01	01:01:01	11:01:01	06:02:01	03:01:01:03	00:00	03:01:01	00:00	00:00	00:00	00:00
SCo0550	0	01:01:01:01	24:02:01:01	01:01:01	07:01:01:01	03:02:12	06:05:01	00:00	00:00	00:00	01:03:03	00:00	00:00
SCo0551	0	32:02	32:02	07:01:01:01	15:01:01:01	02:02:01	03:03:02:03	00:00	00:00	01:03:03	00:00	00:00	01:01:01
SCo0552	0	29:01:01:01	26:01:01	08:01:03	11:04:01	06:03:01	03:02:12	00:00	02:01:01:01	00:00	00:00	00:00	00:00
SCo0553	0	29:02:01:02	03:01:01:01	08:01:03	07:01:01:01	06:02:01	03:01:01:03	00:00	00:00	00:00	01:03:03	00:00	00:00
SCo0554	0	31:01:02:01	32:02	03:01:01:01	03:01:02	05:01:01:01	06:02:01	01:01:02:02	01:01:02:01	00:00	00:00	00:00	00:00
SCo0555	0	24:02:01:01	68:06	07:01:01:01	04:01:01	03:02:12	06:05:01	00:00	00:00	01:03:03	01:01:01:01	00:00	00:00
SCo0556	0	32:02	68:06	****	****	06:02:01	06:05:01	****	****	****	****	****	****
SCo0557	0	24:02:01:01	11:01:01:01	07:01:01:01	04:01:01	02:02:01	02:01:01	00:00	00:00	01:03:03	01:01:01:01	00:00	00:00
SCo0558	0	29:02:01:02	03:01:01:01	08:01:03	07:01:01:01	06:02:01	05:02:01	00:00	00:00	00:00	01:03:03	00:00	00:00
SCo0559	0	29:02:01:02	03:01:01:01	08:01:03	07:01:01:01	06:02:01	05:02:01	00:00	00:00	00:00	01:03:03	00:00	00:00
SCo0560	0	31:01:02:01	24:02:01:01	03:01:01:01	07:01:01:01	05:01:01:01	06:02:01	01:01:02:02	00:00	00:00	01:03:03	00:00	00:00
SCo0561	0	25:01:01	02:05:01	08:01:03	13:01:01	02:01:01	03:01:01:01	00:00	01:01:02:01	00:00	00:00	00:00	00:00
SCo0562	0	32:02	03:01:01:01	08:01:03	15:01:01:01	06:02:01	03:02:12	00:00	00:00	00:00	00:00	00:00	01:01:01
SCo0563	0	68:01:01	03:01:01:01	11:01:01	15:01:01:01	06:05:01	06:05:01	03:01:01	00:00	00:00	00:00	00:00	01:01:01
SCo0564	0	03:01:01:01	26:01:01	01:01:01	07:01:01:01	05:03:01:01	05:03:01:01	00:00	00:00	00:00	01:03:03	00:00	00:00
SCo0565	0	68:01:01	02:05:01	11:01:01	15:01:01:01	05:01:01:03	06:05:01	03:01:01	00:00	00:00	00:00	00:00	01:01:01
SCo0566	0	02:05:01	24:02:04	04:01:01	15:01:01:01	06:05:01	06:05:01	00:00	00:00	01:01:01:01	00:00	00:00	01:01:01
SCo0567	0	01:01:01:01	24:02:01:01	01:01:01	07:01:01:01	03:02:01	06:02:01	00:00	00:00	00:00	01:03:03	00:00	00:00
SCo0568	0	32:02	32:02	03:01:02	03:01:02	06:02:01	06:02:01	01:01:02:01	01:01:02:01	00:00	00:00	00:00	00:00
SCo0569	0	31:01:02:01	11:01:01:02	03:01:01:01	04:01:01	05:01:01:01	04:01:01	01:01:02:02	00:00	00:00	01:01:01:01	00:00	00:00
SCo0570	0	24:02:01:01	24:02:01:01	07:01:01:01	07:01:01:01	02:02:01	03:01:01:03	00:00	00:00	01:03:03	01:03:03	00:00	00:00
SCo0571	0	01:01:01:01	01:01:01:01	01:01:01	01:01:01	05:03:01:01	05:03:01:01	00:00	00:00	00:00	00:00	00:00	00:00
SCo0572	0	02:05:01	02:05:01	01:01:01	08:01:03	05:03:01:01	03:01:01:01	00:00	00:00	00:00	00:00	00:00	00:00
SCo0573	0	01:01:01:01	02:05:01	01:01:01	13:01:01	05:03:01:01	03:01:01:01	00:00	01:01:02:01	00:00	00:00	00:00	00:00
SCo0574	0	24:02:01:01	24:02:01:01	07:01:01:01	07:01:01:01	02:02:01	03:01:01:03	00:00	00:00	01:03:03	01:03:03	00:00	00:00
SCo0575	0	02:01:01:01	32:02	08:01:03	03:01:02	06:03:01	06:02:01	00:00	01:01:02:01	00:00	00:00	00:00	00:00
SCo0576	0	32:02	02:05:01	03:01:02	13:01:01	06:02:01	03:01:01:01	01:01:02:01	01:01:02:01	00:00	00:00	00:00	00:00
SCo0577	0	29:01:01:01	29:01:01:01	14:01:01	08:01:03	02:01:01	03:02:12	02:02:01:02	00:00	00:00	00:00	00:00	00:00
SCo0578	0	31:01:02:01	03:01:03	03:01:01:01	15:01:01:01	05:01:01:01	03:02:12	01:01:02:02	00:00	00:00	00:00	00:00	01:01:01
SCo0579	0	32:02	26:01:01	07:01:01:01	15:01:01:01	02:02:01	03:02:12	00:00	00:00	01:03:03	00:00	00:00	01:01:01
SCo0580	0	24:02:01:01	26:01:01	07:01:01:01	11:04:01	02:02:01	03:02:12	00:00	02:01:01:01	01:03:03	00:00	00:00	00:00
SCo0581	0	11:01:01:01	26:01:01	04:01:01	11:04:01	04:01:01	03:02:12	00:00	02:01:01:01	01:01:01:01	00:00	00:00	00:00
SCo0582	0	26:08	29:02:01:02	01:01:01	07:01:01:01	05:03:01:01	02:02:01	00:00	00:00	00:00	01:03:03	00:00	00:00
SCo0583	0	29:02:01:02	32:02	07:01:01:01	15:01:01:01	06:02:01	05:02:01	00:00	00:00	01:03:03	00:00	00:00	01:01:01
SCo0584	0	32:02	68:01:01	03:01:02	11:01:01	06:02:01	06:05:01	01:01:02:01	03:01:01	00:00	00:00	00:00	00:00
SCo0585	0	32:02	32:02	03:01:02	03:01:02	06:02:01	06:02:01	01:01:02:01	01:01:02:01	00:00	00:00	00:00	00:00
SCo0586	0	24:02:01:01	68:01:01	07:01:01:01	11:01:01	02:02:01	03:01:01:01	00:00	03:01:01	01:03:03	00:00	00:00	00:00
SCo0587	0	68:06	23:01:01	15:01:01:01	15:01:01:01	03:03:02:03	05:02:01	00:00	00:00	00:00	00:00	01:01:01	01:01:01
SCo0588	0	24:02:01:01	32:02	07:01:01:01	03:01:02	02:02:01	06:02:01	00:00	01:01:02:01	01:03:03	00:00	00:00	00:00
SCo0589	0	29:01:01:01	25:01:01	14:01:01	08:01:03	02:01:01	05:02:01	02:02:01:02	00:00	00:00	00:00	00:00	00:00
SCo0590	0	31:01:02:01	24:02:01:01	03:01:01:01	07:01:01:01	05:01:01:01	02:02:01	01:01:02:02	00:00	00:00	01:03:03	00:00	00:00
SCo0591	0	32:02	68:01:01	03:01:02	11:01:01	06:02:01	03:02:12	01:01:02:01	03:01:01	00:00	00:00	00:00	00:00
SCo0592	0	26:08	32:02	07:01:01:01	15:01:01:01	02:02:01	06:05:01	00:00	00:00	01:03:03	00:00	00:00	01:01:01
SCo0593	0	02:05:01	68:06	08:01:03	15:01:01:01	03:02:01	06:02:01	00:00	00:00	00:00	00:00	00:00	01:01:01
SCo0594	0	01:01:01:01	68:06	01:01:01	04:01:01	03:01:01:01	06:05:01	00:00	00:00	00:00	01:01:01:01	00:00	00:00
SCo0595	0	24:02:01:01	32:01:01	07:01:01:01	04:03:01	02:02:01	03:02:12	00:00	00:00	01:03:03	01:03:01:01	00:00	00:00
SCo0596	0	31:01:02:01	68:06	03:01:01:01	08:01:03	03:02:12	03:01:01:01	01:01:02:02	00:00	00:00	00:00	00:00	00:00
SCo0597	0	26:08	29:01:01:01	08:01:03	08:01:03	02:01:01	03:02:12	00:00	00:00	00:00	00:00	00:00	00:00
SCo0598	0	68:01:01	68:06	11:01:01	15:01:01:01	03:02:01	05:01:01:01	03:01:01	00:00	00:00	00:00	00:00	01:01:01
SCo0599	0	26:08	11:01:01:02	08:01:03	08:01:03	03:02:12	03:02:12	00:00	00:00	00:00	00:00	00:00	00:00
SCo0600	0	24:02:01:01	02:05:01	07:01:01:01	13:01:01	02:02:01	03:01:01:01	00:00	01:01:02:01	01:03:03	00:00	00:00	00:00
SCo0601	0	03:01:03	03:01:01:01	15:01:01:01	15:01:01:01	03:03:02:03	03:02:12	00:00	00:00	00:00	00:00	01:01:01	01:01:01
SCo0602	0	29:01:01:01	68:01:01	14:01:01	11:01:01	03:02:01	03:02:12	02:02:01:02	03:01:01	00:00	00:00	00:00	00:00
SCo0603	0	26:08	03:01:01:01	08:01:03	07:01:01:01	03:02:12	03:02:12	00:00	00:00	00:00	01:03:03	00:00	00:00
SCo0604	0	29:01:01:01	24:02:04	03:01:01:01	15:01:01:01	05:01:01:01	03:03:02:03	01:01:02:02	00:00	00:00	00:00	00:00	01:01:01
SCo0605	0	29:02:01:02	32:02	07:01:01:01	15:01:01:01	06:05:01	05:02:01	00:00	00:00	01:03:03	00:00	00:00	01:01:01
SCo0606	0	24:02:01:01	24:02:04	07:01:01:01	07:01:01:01	02:02:01	02:02:01	00:00	00:00	01:03:03	01:03:03	00:00	00:00
SCo0607	0	26:08	68:01:01	08:01:03	11:01:01	06:03:01	05:03:01:01	00:00	03:01:01	00:00	00:00	00:00	00:00
SCo0608	0	24:02:01:01	26:01:01	07:01:01:01	11:04:01	02:02:01	03:01:01:01	00:00	02:01:01:01	01:03:03	00:00	00:00	00:00
SCo0609	0	32:02	02:05:01	03:01:02	13:01:01	06:02:01	03:01:01:01	01:01:02:01	01:01:02:01	00:00	00:00	00:00	00:00
SCo0610	0	02:05:01	02:05:01	13:01:01	13:01:01	03:01:01:01	03:01:01:01	01:01:02:01	01:01:02:01	00:00	00:00	00:00	00:00
SCo0611	0	02:01:01:01	01:01:01:01	15:01:01:01	15:01:01:01	03:03:02:03	03:01:01:03	00:00	00:00	00:00	00:00	01:01:01	01:01:01
SCo0612	0	26:08	03:01:01:01	08:01:03	07:01:01:01	03:02:12	03:02:12	00:00	00:00	00:00	01:03:03	00:00	00:00
SCo0613	0	32:02	03:01:01:01	08:01:03	15:01:01:01	06:02:01	03:02:12	00:00	00:00	00:00	00:00	00:00	01:01:01
SCo0614	0	01:01:01:01	32:02	01:01:01	03:01:02	06:02:01	06:02:01	00:00	01:01:02:01	00:00	00:00	00:00	00:00
SCo0615	0	25:01:01	32:02	14:01:01	03:01:02	02:01:01	06:02:01	02:02:01:02	01:01:02:01	00:00	00:00	00:00	00:00
SCo0616	0	01:01:01:01	68:06	01:01:01	04:01:01	03:01:01:01	06:05:01	00:00	00:00	00:00	01:01:01:01	00:00	00:00
SCo0617	0	26:01:01	24:02:04	07:01:01:01	04:01:01	02:02:01	03:02:12	00:00	00:00	01:03:03	01:01:01:01	00:00	00:00
SCo0618	0	32:02	03:01:01:01	08:01:03	15:01:01:01	06:02:01	03:02:12	00:00	00:00	00:00	00:00	00:00	01:01:01
SCo0619	0	29:01:01:01	11:01:01:01	14:01:01	04:01:01	06:03:01	04:01:01	02:02:01:02	00:00	00:00	01:01:01:01	00:00	00:00
SCo0620	0	26:08	02:05:01	08:01:03	07:01:01:01	03:01:01:01	03:01:01:01	00:00	00:00	00:00	01:03:03	00:00	00:00
SCo0621	0	26:08	03:01:01:01	08:01:03	07:01:01:01	03:02:01	03:01:01:01	00:00	00:00	00:00	01:03:03	00:00	00:00
SCo0622	0	29:02:01:02	11:01:01:01	08:01:03	04:01:01	05:01:01:03	03:02:12	00:00	00:00	00:00	01:01:01:01	00:00	00:00
SCo0623	0	29:02:01:02	11:01:01:02	08:01:03	04:01:01	03:02:01	05:02:01	00:00	00:00	00:00	01:01:01:01	00:00	00:00
SCo0624	0	26:08	03:01:01:01	08:01:03	07:01:01:01	03:02:01	05:01:01:01	00:00	00:00	00:00	01:03:03	00:00	00:00
SCo0625	0	03:01:03	24:02:04	15:01:01:01	11:04:01	03:03:02:03	03:01:01:03	00:00	02:01:01:01	00:00	00:00	01:01:01	00:00
SCo0626	0	01:01:01:01	03:01:01:01	01:01:01	04:01:01	05:03:01:01	04:01:01	00:00	00:00	00:00	01:01:01:01	00:00	00:00
SCo0627	0	31:01:02:02	68:06	08:01:03	11:03	06:01:01	06:05:01	00:00	03:01:01	00:00	00:00	00:00	00:00
SCo0628	0	26:08	26:08	08:01:03	08:01:03	03:02:12	06:05:01	00:00	00:00	00:00	00:00	00:00	00:00
SCo0629	0	02:05:01	26:01:01	13:01:01	11:04:01	03:01:01:01	03:01:01:03	01:01:02:01	02:01:01:01	00:00	00:00	00:00	00:00
SCo0630	0	03:01:01:01	02:05:01	07:01:01:01	15:01:01:01	02:02:01	06:05:01	00:00	00:00	01:03:03	00:00	00:00	01:01:01
SCo0631	0	32:01:01	11:01:01:02	14:01:01	08:01:03	06:03:01	05:02:01	02:02:01:02	00:00	00:00	00:00	00:00	00:00
SCo0632	0	03:01:01:01	24:02:04	04:01:01	15:01:01:01	03:02:01	03:03:02:03	00:00	00:00	01:01:01:01	00:00	00:00	01:01:01
SCo0633	0	01:01:01:01	26:01:01	01:01:01	11:04:01	05:03:01:01	05:03:01:01	00:00	02:01:01:01	00:00	00:00	00:00	00:00
SCo0634	0	32:01:01	68:06	08:01:03	11:03	02:01:01	06:05:01	00:00	03:01:01	00:00	00:00	00:00	00:00
SCo0635	0	03:01:01:01	03:01:01:01	01:01:01	08:01:03	05:03:01:01	03:02:01	00:00	00:00	00:00	00:00	00:00	00:00
SCo0636	0	29:01:01:01	31:01:02:01	08:01:03	04:01:01	06:03:01	03:02:12	00:00	00:00	00:00	01:01:01:01	00:00	00:00
SCo0637	0	24:02:01:01	32:01:01	07:01:01:01	11:04:01	02:02:01	03:02:12	00:00	02:01:01:01	01:03:03	00:00	00:00	00:00
SCo0638	0	01:01:01:01	03:01:01:01	01:01:01	11:01:01	06:02:01	06:05:01	00:00	03:01:01	00:00	00:00	00:00	00:00
SCo0639	0	24:02:01:01	26:01:01	07:01:01:01	11:04:01	02:02:01	03:02:12	00:00	02:01:01:01	01:03:03	00:00	00:00	00:00
SCo0640	0	32:02	26:01:01	03:01:02	11:04:01	06:02:01	06:02:01	01:01:02:01	02:01:01:01	00:00	00:00	00:00	00:00
SCo0641	0	02:05:01	24:02:04	04:01:01	15:01:01:01	03:01:01:01	03:01:01:03	00:00	00:00	01:01:01:01	00:00	00:00	01:01:01
SCo0642	0	29:01:01:01	29:02:01:02	08:01:03	04:01:01	03:02:01	04:01:01	00:00	00:00	00:00	01:01:01:01	00:00	00:00
SCo0643	0	01:01:01:01	26:01:01	01:01:01	11:04:01	06:05:01	05:02:01	00:00	02:01:01:01	00:00	00:00	00:00	00:00
SCo0644	0	02:05:01	11:01:01:02	15:01:01:01	15:01:01:01	03:03:02:03	03:03:02:03	00:00	00:00	00:00	00:00	01:01:01	01:01:01
SCo0645	0	32:02	02:05:01	03:01:02	13:01:01	06:02:01	03:01:01:01	01:01:02:01	01:01:02:01	00:00	00:00	00:00	00:00
SCo0646	0	33:01:01	03:01:01:01	14:01:01	14:01:01	05:01:01:03	02:01:01	02:02:01:02	02:02:01:02	00:00	00:00	00:00	00:00
SCo0647	0	02:01:01:01	26:08	08:01:03	08:01:03	03:02:01	03:02:01	00:00	00:00	00:00	00:00	00:00	00:00
SCo0648	0	03:01:01:01	68:06	08:01:03	15:01:01:01	03:02:12	03:01:01:01	00:00	00:00	00:00	00:00	00:00	01:01:01
SCo0649	0	68:01:01	02:05:01	11:01:01	15:01:01:01	05:01:01:03	06:05:01	03:01:01	00:00	00:00	00:00	00:00	01:01:01
SCo0650	0	01:01:01:01	11:01:01:01	01:01:01	04:01:01	05:03:01:01	04:01:01	00:00	00:00	00:00	01:01:01:01	00:00	00:00
SCo0651	0	01:01:01:01	32:02	01:01:01	03:01:02	06:02:01	06:02:01	00:00	01:01:02:01	00:00	00:00	00:00	00:00
SCo0652	0	24:02:01:01	02:05:01	07:01:01:01	07:01:01:01	03:03:02:03	06:05:01	00:00	00:00	01:03:03	01:03:03	00:00	00:00
SCo0653	0	29:02:01:02	24:02:01:01	14:01:01	07:01:01:01	06:05:01	03:01:01:03	02:02:01:02	00:00	00:00	01:03:03	00:00	00:00
SCo0654	0	68:01:01	03:01:03	11:01:01	15:01:01:01	05:01:01:03	03:03:02:03	03:01:01	00:00	00:00	00:00	00:00	01:01:01
SCo0655	0	24:02:01:01	03:01:01:01	07:01:01:01	11:01:01	03:03:02:03	06:05:01	00:00	03:01:01	01:03:03	00:00	00:00	00:00
SCo0656	0	68:01:01	11:01:01:02	11:01:01	11:01:01	04:02:01	06:03:01	03:01:01	03:01:01	00:00	00:00	00:00	00:00
SCo0657	0	02:01:01:01	26:08	08:01:03	08:01:03	05:01:01:03	03:02:01	00:00	00:00	00:00	00:00	00:00	00:00
SCo0658	0	32:02	11:01:01:01	03:01:02	04:01:01	06:02:01	04:01:01	01:01:02:01	00:00	00:00	01:01:01:01	00:00	00:00
SCo0659	0	01:01:01:01	68:06	01:01:01	11:03	03:02:01	06:05:01	00:00	03:01:01	00:00	00:00	00:00	00:00
SCo0660	0	24:02:01:01	24:02:01:01	07:01:01:01	07:01:01:01	02:02:01	05:02:01	00:00	00:00	01:03:03	01:03:03	00:00	00:00
SCo0661	0	02:01:01:01	26:01:01	08:01:03	11:04:01	03:02:01	03:01:01:03	00:00	02:01:01:01	00:00	00:00	00:00	00:00
SCo0662	0	26:08	26:08	08:01:03	08:01:03	03:02:01	03:01:01:03	00:00	00:00	00:00	00:00	00:00	00:00
SCo0663	0	01:01:01:01	03:01:01:01	01:01:01	04:01:01	05:03:01:01	04:01:01	00:00	00:00	00:00	01:01:01:01	00:00	00:00
SCo0664	0	02:05:01	26:01:01	08:01:03	07:01:01:01	03:02:01	02:02:01	00:00	00:00	00:00	01:03:03	00:00	00:00
SCo0665	0	26:08	24:02:01:01	01:01:01	07:01:01:01	03:01:01:01	05:02:01	00:00	00:00	00:00	01:03:03	00:00	00:00
SCo0666	0	32:02	26:01:01	07:01:01:01	15:01:01:01	02:02:01	03:02:12	00:00	00:00	01:03:03	00:00	00:00	01:01:01
SCo0667	0	29:02:01:02	24:02:01:01	13:02:01	07:01:01:01	03:02:01	02:02:01	01:01:02:01	00:00	00:00	01:03:03	00:00	00:00
SCo0668	0	03:01:01:01	03:01:01:01	01:01:01	08:01:03	05:03:01:01	03:01:01:01	00:00	00:00	00:00	00:00	00:00	00:00
SCo0669	0	26:08	24:02:04	08:01:03	08:01:03	02:01:01	06:05:01	00:00	00:00	00:00	00:00	00:00	00:00
SCo0670	0	26:08	31:01:02:01	01:01:01	08:01:03	05:03:01:01	05:02:01	00:00	00:00	00:00	00:00	00:00	00:00
SCo0671	0	01:01:01:01	03:01:03	01:01:01	15:01:01:01	02:01:01	03:01:01:01	00:00	00:00	00:00	00:00	00:00	01:01:01
SCo0672	0	24:02:01:01	11:01:01:02	07:01:01:01	07:01:01:01	02:02:01	03:01:01:03	00:00	00:00	01:03:03	01:03:03	00:00	00:00
SCo0673	0	29:02:01:02	31:01:02:01	01:01:01	08:01:03	05:03:01:01	03:02:01	00:00	00:00	00:00	00:00	00:00	00:00
SCo0674	0	01:01:01:01	68:01:01	01:01:01	11:01:01	05:03:01:01	05:03:01:01	00:00	03:01:01	00:00	00:00	00:00	00:00
SCo0675	0	68:01:01	26:01:01	11:01:01	11:04:01	03:01:01:01	05:02:01	03:01:01	02:01:01:01	00:00	00:00	00:00	00:00
SCo0676	0	11:01:01:01	68:06	04:01:01	11:01:01	06:03:01	06:05:01	00:00	03:01:01	01:01:01:01	00:00	00:00	00:00
SCo0677	0	32:02	26:01:01	03:01:02	11:04:01	06:02:01	06:02:01	01:01:02:01	02:01:01:01	00:00	00:00	00:00	00:00
SCo0678	0	11:01:01:01	02:05:01	04:01:01	13:01:01	04:01:01	03:01:01:01	00:00	01:01:02:01	01:01:01:01	00:00	00:00	00:00
SCo0679	0	26:08	26:01:01	01:01:01	08:01:03	05:03:01:01	05:02:01	00:00	00:00	00:00	00:00	00:00	00:00
SCo0680	0	24:02:01:01	68:06	07:01:01:01	04:01:01	03:01:01:01	06:05:01	00:00	00:00	01:03:03	01:01:01:01	00:00	00:00
SCo0681	0	25:01:01	11:01:01:01	13:03:01	04:01:01	02:01:01	04:01:01	01:01:02:02	00:00	00:00	01:01:01:01	00:00	00:00
SCo0682	0	31:01:02:01	68:06	03:01:01:01	08:01:03	05:01:01:01	06:02:01	01:01:02:02	00:00	00:00	00:00	00:00	00:00
SCo0683	0	31:01:02:01	02:05:01	03:01:01:01	08:01:03	05:01:01:01	06:05:01	01:01:02:02	00:00	00:00	00:00	00:00	00:00
SCo0684	0	02:01:01:01	26:01:01	08:01:03	11:04:01	03:02:01	03:01:01:03	00:00	02:01:01:01	00:00	00:00	00:00	00:00
SCo0685	0	02:01:01:01	03:01:03	14:01:01	15:01:01:01	06:03:01	03:03:02:03	02:02:01:02	00:00	00:00	00:00	00:00	01:01:01
SCo0686	0	11:01:01:01	03:01:03	04:01:01	15:01:01:01	04:01:01	03:03:02:03	00:00	00:00	01:01:01:01	00:00	00:00	01:01:01
SCo0687	0	11:01:01:01	68:06	04:01:01	11:03	04:01:01	06:05:01	00:00	03:01:01	01:01:01:01	00:00	00:00	00:00
SCo0688	0	31:01:02:01	68:06	03:01:01:01	08:01:03	05:01:01:01	06:02:01	01:01:02:02	00:00	00:00	00:00	00:00	00:00
SCo0689	0	68:06	26:01:01	01:01:01	15:01:01:01	05:03:01:01	03:03:02:03	00:00	00:00	00:00	00:00	00:00	01:01:01
SCo0690	0	32:02	03:01:03	03:01:02	15:01:01:01	06:02:01	03:03:02:03	01:01:02:01	00:00	00:00	00:00	00:00	01:01:01
SCo0691	0	32:02	02:05:01	08:01:03	15:01:01:01	06:02:01	03:01:01:01	00:00	00:00	00:00	00:00	00:00	01:01:01
SCo0692	0	11:01:01:01	68:06	04:01:01	11:01:01	06:03:01	06:05:01	00:00	03:01:01	01:01:01:01	00:00	00:00	00:00
SCo0693	0	29:02:01:02	03:01:03	14:01:01	15:01:01:01	03:02:12	03:02:12	02:02:01:02	00:00	00:00	00:00	00:00	01:01:01
SCo0694	0	26:08	24:02:04	08:01:03	08:01:03	02:01:01	06:05:01	00:00	00:00	00:00	00:00	00:00	00:00
SCo0695	0	26:08	03:01:03	14:01:01	15:01:01:01	03:02:12	03:02:12	02:02:01:02	00:00	00:00	00:00	00:00	01:01:01
SCo0696	0	32:01:01	68:06	08:01:03	04:01:01	05:01:01:03	03:02:12	00:00	00:00	00:00	01:01:01:01	00:00	00:00
SCo0697	0	02:01:01:01	02:05:01	04:01:01	15:01:01:01	04:01:01	03:03:02:03	00:00	00:00	01:01:01:01	00:00	00:00	01:01:01
SCo0698	0	68:06	11:01:01:02	01:01:01	07:01:01:01	05:03:01:01	02:02:01	00:00	00:00	00:00	01:03:03	00:00	00:00
SCo0699	0	24:02:01:01	32:02	07:01:01:01	03:01:02	02:02:01	06:02:01	00:00	01:01:02:01	01:03:03	00:00	00:00	00:00
SCo0700	0	26:01:01	23:01:01	03:01:01:01	15:01:01:01	05:01:01:01	06:05:01	01:01:02:02	00:00	00:00	00:00	00:00	01:01:01
SCo0701	0	32:02	68:06	****	****	06:02:01	06:05:01	****	****	****	****	****	****
SCo0702	0	24:02:01:01	02:05:01	07:01:01:01	11:01:01	03:03:02:03	06:05:01	00:00	03:01:01	01:03:03	00:00	00:00	00:00
SCo0703	0	01:01:01:01	03:01:01:01	01:01:01	11:01:01	06:02:01	06:05:01	00:00	03:01:01	00:00	00:00	00:00	00:00
SCo0704	0	68:01:01	24:02:04	11:01:01	11:01:01	04:02:01	06:03:01	03:01:01	03:01:01	00:00	00:00	00:00	00:00
SCo0705	0	03:01:03	68:06	15:01:01:01	15:01:01:01	03:03:02:03	03:01:01:01	00:00	00:00	00:00	00:00	01:01:01	01:01:01
SCo0706	0	24:02:01:01	25:01:01	07:01:01:01	03:01:02	02:02:01	06:02:01	00:00	01:01:02:01	01:03:03	00:00	00:00	00:00
SCo0707	0	31:01:02:01	68:06	03:01:01:01	08:01:03	05:01:01:01	06:02:01	01:01:02:02	00:00	00:00	00:00	00:00	00:00
SCo0708	0	31:01:02:01	32:02	03:01:01:01	03:01:02	05:01:01:01	06:02:01	01:01:02:02	01:01:02:01	00:00	00:00	00:00	00:00
SCo0709	0	31:01:02:01	03:01:01:01	03:01:01:01	08:01:03	05:01:01:01	06:05:01	01:01:02:02	00:00	00:00	00:00	00:00	00:00
SCo0710	0	29:02:01:02	25:01:01	03:01:01:01	15:01:01:01	05:01:01:01	03:03:02:03	01:01:02:02	00:00	00:00	00:00	00:00	01:01:01
SCo0711	0	03:01:01:01	11:01:01:02	04:01:01	15:01:01:01	06:02:01	03:03:02:03	00:00	00:00	01:01:01:01	00:00	00:00	01:01:01
SCo0712	0	11:01:01:02	11:01:01:02	08:01:03	11:01:01	05:01:01:03	03:01:01:03	00:00	03:01:01	00:00	00:00	00:00	00:00
SCo0713	0	03:01:01:01	68:06	08:01:03	15:01:01:01	06:02:01	06:02:01	00:00	00:00	00:00	00:00	00:00	01:01:01
SCo0714	0	29:01:01:01	31:01:02:01	14:01:01	03:01:01:01	06:03:01	05:01:01:01	02:02:01:02	01:01:02:02	00:00	00:00	00:00	00:00
SCo0715	0	01:01:01:01	03:01:03	01:01:01	15:01:01:01	05:01:01:03	03:01:01:01	00:00	00:00	00:00	00:00	00:00	01:01:01
SCo0716	0	01:01:01:01	68:06	01:01:01	04:01:01	03:01:01:01	06:05:01	00:00	00:00	00:00	01:01:01:01	00:00	00:00
SCo0717	0	32:02	23:01:01	03:01:02	04:01:01	06:02:01	04:01:01	01:01:02:01	00:00	00:00	01:01:01:01	00:00	00:00
SCo0718	0	03:01:01:01	68:06	08:01:03	15:01:01:01	03:02:12	03:01:01:01	00:00	00:00	00:00	00:00	00:00	01:01:01
SCo0719	0	01:01:01:01	24:02:04	01:01:01	03:01:01:01	05:03:01:01	05:01:01:01	00:00	01:01:02:02	00:00	00:00	00:00	00:00
SCo0720	0	24:02:01:01	24:02:04	07:01:01:01	07:01:01:01	02:02:01	02:02:01	00:00	00:00	01:03:03	01:03:03	00:00	00:00
SCo0721	0	01:01:01:01	24:02:01:01	01:01:01	07:01:01:01	03:02:12	06:05:01	00:00	00:00	00:00	01:03:03	00:00	00:00
SCo0722	0	29:01:01:01	11:01:01:02	03:01:01:01	15:01:01:01	05:01:01:01	03:03:02:03	01:01:02:02	00:00	00:00	00:00	00:00	01:01:01
SCo0723	0	03:01:03	24:02:04	15:01:01:01	11:04:01	03:03:02:03	05:02:01	00:00	02:01:01:01	00:00	00:00	01:01:01	00:00
SCo0724	0	03:01:01:01	02:05:01	07:01:01:01	15:01:01:01	02:02:01	06:05:01	00:00	00:00	01:03:03	00:00	00:00	01:01:01
SCo0725	0	11:01:01:01	02:05:01	04:01:01	13:01:01	04:01:01	03:01:01:01	00:00	01:01:02:01	01:01:01:01	00:00	00:00	00:00
SCo0726	0	26:08	03:01:01:01	08:01:03	07:01:01:01	03:02:12	03:02:12	00:00	00:00	00:00	01:03:03	00:00	00:00
SCo0727	0	32:01:01	03:01:03	04:03:01	15:01:01:01	02:01:01	03:03:02:03	00:00	00:00	01:03:01:01	00:00	00:00	01:01:01
SCo0728	0	26:08	02:05:01	08:01:03	07:01:01:01	06:05:01	05:02:01	00:00	00:00	00:00	01:03:03	00:00	00:00
SCo0729	0	32:01:01	03:01:03	14:01:01	15:01:01:01	06:03:01	03:03:02:03	02:02:01:02	00:00	00:00	00:00	00:00	01:01:01
SCo0730	0	03:01:01:01	26:01:01	08:01:03	07:01:01:01	05:01:01:03	02:02:01	00:00	00:00	00:00	01:03:03	00:00	00:00
SCo0731	0	24:02:01:01	32:02	07:01:01:01	03:01:02	02:02:01	06:02:01	00:00	01:01:02:01	01:03:03	00:00	00:00	00:00
SCo0732	0	26:08	03:01:03	04:04:01	15:01:01:01	03:02:12	03:02:12	00:00	00:00	01:03:01:03	00:00	00:00	01:01:01
SCo0733	0	02:01:01:01	02:05:01	08:01:03	13:01:01	02:01:01	03:01:01:01	00:00	01:01:02:01	00:00	00:00	00:00	00:00
SCo0734	0	29:02:01:02	68:01:01	04:01:01	11:01:01	03:02:12	03:01:01:03	00:00	03:01:01	01:01:01:01	00:00	00:00	00:00
SCo0735	0	03:01:01:01	02:05:01	07:01:01:01	15:01:01:01	02:02:01	06:05:01	00:00	00:00	01:03:03	00:00	00:00	01:01:01
SCo0736	0	01:01:01:01	24:02:01:01	01:01:01	07:01:01:01	03:02:01	06:02:01	00:00	00:00	00:00	01:03:03	00:00	00:00
SCo0737	0	68:06	26:01:01	01:01:01	15:01:01:01	05:03:01:01	03:03:02:03	00:00	00:00	00:00	00:00	00:00	01:01:01
SCo0738	0	01:01:01:01	29:01:01:01	01:01:01	14:01:01	05:03:01:01	03:01:01:03	00:00	02:02:01:02	00:00	00:00	00:00	00:00
SCo0739	0	31:01:02:01	68:06	03:01:01:01	08:01:03	05:01:01:01	06:02:01	01:01:02:02	00:00	00:00	00:00	00:00	00:00
SCo0740	0	26:08	32:01:01	08:01:03	11:01:01	06:03:01	03:02:01	00:00	03:01:01	00:00	00:00	00:00	00:00
SCo0741	0	68:01:01	23:01:01	11:01:01	15:01:01:01	04:02:01	06:03:01	03:01:01	00:00	00:00	00:00	00:00	01:01:01
SCo0742	0	24:02:01:01	68:06	07:01:01:01	11:03	02:02:01	06:05:01	00:00	03:01:01	01:03:03	00:00	00:00	00:00
SCo0743	0	01:01:01:01	68:01:01	01:01:01	11:01:01	05:03:01:01	05:03:01:01	00:00	03:01:01	00:00	00:00	00:00	00:00
SCo0744	0	26:08	32:02	07:01:01:01	15:01:01:01	02:02:01	06:05:01	00:00	00:00	01:03:03	00:00	00:00	01:01:01
SCo0745	0	31:01:02:01	31:01:02:01	03:01:01:01	03:01:01:01	05:01:01:01	05:01:01:01	01:01:02:02	01:01:02:02	00:00	00:00	00:00	00:00
SCo0746	0	01:01:01:01	02:05:01	01:01:01	13:01:01	05:03:01:01	03:01:01:01	00:00	01:01:02:01	00:00	00:00	00:00	00:00
SCo0747	0	26:08	29:02:01:02	01:01:01	07:01:01:01	05:03:01:01	02:02:01	00:00	00:00	00:00	01:03:03	00:00	00:00
SCo0748	0	32:02	11:01:01:01	03:01:02	04:01:01	06:02:01	04:01:01	01:01:02:01	00:00	00:00	01:01:01:01	00:00	00:00
SCo0749	0	03:01:03	02:05:01	15:01:01:01	13:01:01	03:03:02:03	03:01:01:01	00:00	01:01:02:01	00:00	00:00	01:01:01	00:00
SCo0750	0	26:08	29:02:01:02	01:01:01	07:01:01:01	05:03:01:01	02:02:01	00:00	00:00	00:00	01:03:03	00:00	00:00
SCo0751	0	68:01:01	68:01:01	11:01:01	11:01:01	04:02:01	06:03:01	03:01:01	03:01:01	00:00	00:00	00:00	00:00
SCo0752	0	02:01:01:01	01:01:01:01	15:01:01:01	15:01:01:01	03:03:02:03	05:02:01	00:00	00:00	00:00	00:00	01:01:01	01:01:01
SCo0753	0	31:01:02:01	24:02:01:01	03:01:01:01	07:01:01:01	05:01:01:01	02:02:01	01:01:02:02	00:00	00:00	01:03:03	00:00	00:00
SCo0754	0	01:01:01:01	68:06	01:01:01	04:01:01	03:01:01:01	06:05:01	00:00	00:00	00:00	01:01:01:01	00:00	00:00
SCo0755	0	29:02:01:02	11:01:01:01	13:02:01	04:01:01	03:02:01	04:01:01	01:01:02:01	00:00	00:00	01:01:01:01	00:00	00:00
SCo0756	0	31:01:02:01	02:05:01	03:01:01:01	08:01:03	05:01:01:01	06:02:01	01:01:02:02	00:00	00:00	00:00	00:00	00:00
SCo0757	0	02:05:01	02:05:01	01:01:01	08:01:03	05:03:01:01	03:01:01:01	00:00	00:00	00:00	00:00	00:00	00:00
SCo0758	0	29:01:01:01	11:01:01:01	14:01:01	04:01:01	05:01:01:03	04:01:01	02:02:01:02	00:00	00:00	01:01:01:01	00:00	00:00
SCo0759	0	03:01:03	03:01:01:01	15:01:01:01	15:01:01:01	03:03:02:03	03:02:12	00:00	00:00	00:00	00:00	01:01:01	01:01:01
SCo0760	0	26:08	23:01:01	08:01:03	08:01:03	05:01:01:03	03:02:12	00:00	00:00	00:00	00:00	00:00	00:00
SCo0761	0	01:01:01:01	32:02	01:01:01	03:01:02	06:02:01	06:02:01	00:00	01:01:02:01	00:00	00:00	00:00	00:00
SCo0762	0	26:01:01	26:01:01	08:01:03	11:04:01	05:01:01:03	05:01:01:01	00:00	02:01:01:01	00:00	00:00	00:00	00:00
SCo0763	0	32:02	24:02:04	03:01:02	15:01:01:01	06:02:01	03:03:02:03	01:01:02:01	00:00	00:00	00:00	00:00	01:01:01
SCo0764	0	68:01:01	03:01:01:01	11:01:01	15:01:01:01	05:01:01:03	06:05:01	03:01:01	00:00	00:00	00:00	00:00	01:01:01
SCo0765	0	26:08	11:01:01:01	14:01:01	04:01:01	03:02:01	04:01:01	02:02:01:02	00:00	00:00	01:01:01:01	00:00	00:00
SCo0766	0	68:01:01	68:06	11:01:01	15:01:01:01	03:02:01	05:01:01:01	03:01:01	00:00	00:00	00:00	00:00	01:01:01
SCo0767	0	32:02	03:01:03	03:01:02	15:01:01:01	06:02:01	03:03:02:03	01:01:02:01	00:00	00:00	00:00	00:00	01:01:01
SCo0768	0	01:01:01:01	32:02	01:01:01	03:01:02	06:03:01	06:02:01	00:00	01:01:02:01	00:00	00:00	00:00	00:00
SCo0769	0	01:01:01:01	32:02	01:01:01	03:01:02	06:02:01	06:02:01	00:00	01:01:02:01	00:00	00:00	00:00	00:00
SCo0770	0	01:01:01:01	03:01:01:01	01:01:01	04:01:01	05:03:01:01	04:01:01	00:00	00:00	00:00	01:01:01:01	00:00	00:00
SCo0771	0	01:01:01:01	68:06	01:01:01	04:01:01	03:01:01:01	06:05:01	00:00	00:00	00:00	01:01:01:01	00:00	00:00
SCo0772	0	29:02:01:02	03:01:03	13:02:01	15:01:01:01	03:02:01	03:03:02:03	01:01:02:01	00:00	00:00	00:00	00:00	01:01:01
SCo0773	0	02:01:01:01	24:02:01:01	14:01:01	07:01:01:01	06:03:01	02:02:01	02:02:01:02	00:00	00:00	01:03:03	00:00	00:00
SCo0774	0	03:01:01:01	11:01:01:02	04:01:01	15:01:01:01	03:02:01	03:03:02:03	00:00	00:00	01:01:01:01	00:00	00:00	01:01:01
SCo0775	0	01:01:01:01	68:01:01	01:01:01	11:01:01	05:03:01:01	05:03:01:01	00:00	03:01:01	00:00	00:00	00:00	00:00
SCo0776	0	24:02:01:01	03:01:03	07:01:01:01	15:01:01:01	02:02:01	03:03:02:03	00:00	00:00	01:03:03	00:00	00:00	01:01:01
SCo0777	0	24:02:01:01	03:01:01:01	07:01:01:01	11:01:01	03:03:02:03	06:05:01	00:00	03:01:01	01:03:03	00:00	00:00	00:00
SCo0778	0	02:05:01	68:06	08:01:03	15:01:01:01	03:02:01	06:02:01	00:00	00:00	00:00	00:00	00:00	01:01:01
SCo0779	0	01:01:01:01	03:01:01:01	01:01:01	11:01:01	06:02:01	06:05:01	00:00	03:01:01	00:00	00:00	00:00	00:00
SCo0780	0	68:06	11:01:01:02	01:01:01	07:01:01:01	05:03:01:01	02:02:01	00:00	00:00	00:00	01:03:03	00:00	00:00
SCo0781	0	68:06	68:06	08:01:03	07:01:01:01	03:02:01	02:02:01	00:00	00:00	00:00	01:03:03	00:00	00:00
SCo0782	0	31:01:02:01	11:01:01:02	03:01:01:01	04:01:01	05:01:01:01	05:02:01	01:01:02:02	00:00	00:00	01:01:01:01	00:00	00:00
SCo0783	0	24:02:01:01	68:06	07:01:01:01	04:01:01	03:02:12	06:05:01	00:00	00:00	01:03:03	01:01:01:01	00:00	00:00
SCo0784	0	02:01:01:01	32:01:01	14:01:01	08:01:03	06:03:01	02:01:01	02:02:01:02	00:00	00:00	00:00	00:00	00:00
SCo0785	0	26:08	32:02	07:01:01:01	15:01:01:01	02:02:01	06:02:01	00:00	00:00	01:03:03	00:00	00:00	01:01:01
SCo0786	0	68:06	23:01:01	15:01:01:01	15:01:01:01	03:03:02:03	03:03:02:03	00:00	00:00	00:00	00:00	01:01:01	01:01:01
SCo0787	0	01:01:01:01	29:02:01:02	01:01:01	13:02:01	05:03:01:01	03:02:01	00:00	01:01:02:01	00:00	00:00	00:00	00:00
SCo0788	0	29:02:01:02	03:01:03	03:01:01:01	15:01:01:01	05:01:01:01	03:01:01:01	01:01:02:02	00:00	00:00	00:00	00:00	01:01:01
SCo0789	0	31:01:02:02	24:02:01:01	08:01:03	07:01:01:01	06:01:01	02:02:01	00:00	00:00	00:00	01:03:03	00:00	00:00
SCo0790	0	24:02:01:01	02:05:01	07:01:01:01	13:01:01	02:02:01	03:01:01:01	00:00	01:01:02:01	01:03:03	00:00	00:00	00:00
SCo0791	0	32:02	68:06	****	****	06:02:01	06:05:01	****	****	****	****	****	****
SCo0792	0	24:02:01:01	11:01:01:01	07:01:01:01	04:01:01	02:02:01	02:01:01	00:00	00:00	01:03:03	01:01:01:01	00:00	00:00
SCo0793	0	68:01:01	68:06	11:01:01	15:01:01:01	03:02:01	05:01:01:01	03:01:01	00:00	00:00	00:00	00:00	01:01:01
SCo0794	0	02:05:01	68:06	08:01:03	15:01:01:01	03:02:01	06:02:01	00:00	00:00	00:00	00:00	00:00	01:01:01
SCo0795	0	29:02:01:02	68:06	01:01:01	15:01:01:01	03:02:01	03:02:12	00:00	00:00	00:00	00:00	00:00	01:01:01
SCo0796	0	68:06	24:02:04	01:01:01	08:01:03	05:03:01:01	05:03:01:01	00:00	00:00	00:00	00:00	00:00	00:00
SCo0797	0	02:01:01:01	11:01:01:01	14:01:01	04:01:01	06:03:01	04:01:01	02:02:01:02	00:00	00:00	01:01:01:01	00:00	00:00
SCo0798	0	24:02:01:01	68:01:01	07:01:01:01	11:01:01	02:02:01	03:01:01:01	00:00	03:01:01	01:03:03	00:00	00:00	00:00
SCo0799	0	03:01:03	68:06	15:01:01:01	11:03	03:03:02:03	06:05:01	00:00	03:01:01	00:00	00:00	01:01:01	00:00
SCo0800	0	31:01:02:01	68:01:01	03:01:01:01	11:01:01	05:01:01:01	03:01:01:03	01:01:02:02	03:01:01	00:00	00:00	00:00	00:00
SCo0801	0	25:01:01	68:06	08:01:03	04:01:01	03:02:12	05:02:01	00:00	00:00	00:00	01:01:01:01	00:00	00:00
SCo0802	0	29:01:01:01	02:05:01	04:01:01	15:01:01:01	04:01:01	03:02:12	00:00	00:00	01:01:01:01	00:00	00:00	01:01:01
SCo0803	0	01:01:01:01	01:01:01:01	01:01:01	01:01:01	05:03:01:01	05:03:01:01	00:00	00:00	00:00	00:00	00:00	00:00
SCo0804	0	02:01:01:01	32:02	08:01:03	03:01:02	05:01:01:03	06:02:01	00:00	01:01:02:01	00:00	00:00	00:00	00:00
SCo0805	0	24:02:04	11:01:01:02	08:01:03	08:01:03	05:01:01:03	03:02:01	00:00	00:00	00:00	00:00	00:00	00:00
SCo0806	0	26:08	03:01:03	14:01:01	15:01:01:01	03:02:12	03:02:12	02:02:01:02	00:00	00:00	00:00	00:00	01:01:01
SCo0807	0	32:02	32:02	07:01:01:01	15:01:01:01	02:02:01	03:03:02:03	00:00	00:00	01:03:03	00:00	00:00	01:01:01
SCo0808	0	01:01:01:01	24:02:01:01	01:01:01	07:01:01:01	03:02:01	06:02:01	00:00	00:00	00:00	01:03:03	00:00	00:00
SCo0809	0	32:02	03:01:03	03:01:02	15:01:01:01	06:02:01	03:03:02:03	01:01:02:01	00:00	00:00	00:00	00:00	01:01:01
SCo0810	0	31:01:02:01	31:01:02:01	03:01:01:01	03:01:01:01	05:01:01:01	05:01:01:01	01:01:02:02	01:01:02:02	00:00	00:00	00:00	00:00
SCo0811	0	02:01:01:01	68:01:01	14:01:01	11:01:01	02:01:01	03:01:01:03	02:02:01:02	03:01:01	00:00	00:00	00:00	00:00
SCo0812	0	02:01:01:01	68:06	15:01:01:01	15:01:01:01	03:03:02:03	03:01:01:03	00:00	00:00	00:00	00:00	01:01:01	01:01:01
SCo0813	0	24:02:01:01	32:02	07:01:01:01	03:01:02	02:02:01	06:02:01	00:00	01:01:02:01	01:03:03	00:00	00:00	00:00
SCo0814	0	31:01:02:02	32:02	08:01:03	03:01:02	06:01:01	06:02:01	00:00	01:01:02:01	00:00	00:00	00:00	00:00
SCo0815	0	31:01:02:01	11:01:01:01	03:01:01:01	04:01:01	05:01:01:01	04:01:01	01:01:02:02	00:00	00:00	01:01:01:01	00:00	00:00
SCo0816	0	01:01:01:01	11:01:01:01	01:01:01	04:01:01	05:03:01:01	04:01:01	00:00	00:00	00:00	01:01:01:01	00:00	00:00
SCo0817	0	29:02:01:02	26:01:01	01:01:01	08:01:03	05:03:01:01	03:02:01	00:00	00:00	00:00	00:00	00:00	00:00
SCo0818	0	26:08	29:01:01:01	08:01:03	08:01:03	02:01:01	03:02:12	00:00	00:00	00:00	00:00	00:00	00:00
SCo0819	0	29:02:01:02	68:01:01	13:02:01	11:01:01	03:02:01	02:01:01	01:01:02:01	03:01:01	00:00	00:00	00:00	00:00
SCo0820	0	24:02:01:01	11:01:01:01	07:01:01:01	04:01:01	02:02:01	05:02:01	00:00	00:00	01:03:03	01:01:01:01	00:00	00:00
SCo0821	0	03:01:03	68:06	15:01:01:01	15:01:01:01	03:03:02:03	03:01:01:01	00:00	00:00	00:00	00:00	01:01:01	01:01:01
SCo0822	0	02:05:01	68:06	08:01:03	15:01:01:01	03:02:01	06:02:01	00:00	00:00	00:00	00:00	00:00	01:01:01
SCo0823	0	03:01:03	11:01:01:02	15:01:01:01	11:04:01	03:03:02:03	05:02:01	00:00	02:01:01:01	00:00	00:00	01:01:01	00:00
SCo0824	0	31:01:02:01	32:02	03:01:01:01	03:01:02	05:01:01:01	06:02:01	01:01:02:02	01:01:02:01	00:00	00:00	00:00	00:00
SCo0825	0	24:02:01:01	68:06	07:01:01:01	11:01:01	03:02:12	06:05:01	00:00	03:01:01	01:03:03	00:00	00:00	00:00
SCo0826	0	31:01:02:01	02:05:01	03:01:01:01	08:01:03	05:01:01:01	06:05:01	01:01:02:02	00:00	00:00	00:00	00:00	00:00
SCo0827	0	26:08	01:01:01:01	01:01:01	15:01:01:01	05:03:01:01	03:03:02:03	00:00	00:00	00:00	00:00	00:00	01:01:01
SCo0828	0	68:01:01	03:01:03	11:01:01	15:01:01:01	05:01:01:03	03:03:02:03	03:01:01	00:00	00:00	00:00	00:00	01:01:01
SCo0829	0	01:01:01:01	32:02	01:01:01	03:01:02	06:02:01	06:02:01	00:00	01:01:02:01	00:00	00:00	00:00	00:00
SCo0830	0	31:01:02:01	24:02:04	03:01:01:01	11:01:01	05:01:01:01	05:02:01	01:01:02:02	03:01:01	00:00	00:00	00:00	00:00
SCo0831	0	29:02:01:02	03:01:01:01	08:01:03	07:01:01:01	06:02:01	03:01:01:03	00:00	00:00	00:00	01:03:03	00:00	00:00
SCo0832	0	32:02	03:01:03	03:01:02	15:01:01:01	06:02:01	03:03:02:03	01:01:02:01	00:00	00:00	00:00	00:00	01:01:01
SCo0833	0	29:02:01:02	32:01:01	03:01:01:01	15:01:01:01	05:01:01:01	03:03:02:03	01:01:02:02	00:00	00:00	00:00	00:00	01:01:01
SCo0834	0	26:01:01	23:01:01	03:01:01:01	15:01:01:01	05:01:01:01	03:02:12	01:01:02:02	00:00	00:00	00:00	00:00	01:01:01
SCo0835	0	68:06	68:06	08:01:03	07:01:01:01	05:01:01:03	02:02:01	00:00	00:00	00:00	01:03:03	00:00	00:00
SCo0836	0	25:01:01	03:01:01:01	08:01:03	04:01:01	05:01:01:03	06:05:01	00:00	00:00	00:00	01:01:01:01	00:00	00:00
SCo0837	0	01:01:01:01	24:02:04	01:01:01	03:01:01:01	05:03:01:01	05:01:01:01	00:00	01:01:02:02	00:00	00:00	00:00	00:00
SCo0838	0	29:01:01:01	03:01:01:01	04:01:01	15:01:01:01	04:01:01	03:01:01:01	00:00	00:00	01:01:01:01	00:00	00:00	01:01:01
SCo0839	0	25:01:01	03:01:03	13:03:01	15:01:01:01	02:01:01	03:03:02:03	01:01:02:02	00:00	00:00	00:00	00:00	01:01:01
SCo0840	0	32:02	24:02:04	03:01:02	15:01:01:01	06:02:01	03:03:02:03	01:01:02:01	00:00	00:00	00:00	00:00	01:01:01
SCo0841	0	03:01:01:01	68:06	08:01:03	15:01:01:01	03:02:12	03:01:01:01	00:00	00:00	00:00	00:00	00:00	01:01:01
SCo0842	0	26:08	32:02	07:01:01:01	15:01:01:01	02:02:01	06:02:01	00:00	00:00	01:03:03	00:00	00:00	01:01:01
SCo0843	0	02:01:01:01	31:01:02:01	14:01:01	03:01:01:01	06:03:01	05:01:01:01	02:02:01:02	01:01:02:02	00:00	00:00	00:00	00:00
SCo0844	0	33:01:01	68:06	14:01:01	11:03	03:02:12	06:05:01	02:02:01:02	03:01:01	00:00	00:00	00:00	00:00
SCo0845	0	02:01:01:01	03:01:01:01	04:01:01	15:01:01:01	04:01:01	03:03:02:03	00:00	00:00	01:01:01:01	00:00	00:00	01:01:01
SCo0846	0	68:01:01	03:01:01:01	11:01:01	15:01:01:01	06:05:01	06:05:01	03:01:01	00:00	00:00	00:00	00:00	01:01:01
SCo0847	0	26:08	11:01:01:02	08:01:03	08:01:03	03:02:12	03:02:12	00:00	00:00	00:00	00:00	00:00	00:00
SCo0848	0	31:01:02:01	24:02:01:01	03:01:01:01	07:01:01:01	05:01:01:01	02:02:01	01:01:02:02	00:00	00:00	01:03:03	00:00	00:00
SCo0849	0	32:02	03:01:01:01	08:01:03	15:01:01:01	06:02:01	03:02:12	00:00	00:00	00:00	00:00	00:00	01:01:01
SCo0850	0	02:05:01	02:05:01	01:01:01	08:01:03	05:03:01:01	03:01:01:01	00:00	00:00	00:00	00:00	00:00	00:00
SCo0851	0	31:01:02:01	03:01:03	03:01:01:01	15:01:01:01	05:01:01:01	03:02:12	01:01:02:02	00:00	00:00	00:00	00:00	01:01:01
SCo0852	0	11:01:01:01	68:06	04:01:01	11:01:01	06:03:01	06:05:01	00:00	03:01:01	01:01:01:01	00:00	00:00	00:00
SCo0853	0	02:05:01	23:01:01	07:01:01:01	04:01:01	02:02:01	04:01:01	00:00	00:00	01:03:03	01:01:01:01	00:00	00:00
SCo0854	0	31:01:02:01	24:02:04	03:01:01:01	11:01:01	05:01:01:01	06:05:01	01:01:02:02	03:01:01	00:00	00:00	00:00	00:00
SCo0855	0	03:01:03	68:06	15:01:01:01	15:01:01:01	03:03:02:03	03:01:01:01	00:00	00:00	00:00	00:00	01:01:01	01:01:01
SCo0856	0	26:08	25:01:01	08:01:03	11:01:01	03:02:01	03:02:12	00:00	03:01:01	00:00	00:00	00:00	00:00
SCo0857	0	02:01:01:01	32:02	08:01:03	03:01:02	06:03:01	06:02:01	00:00	01:01:02:01	00:00	00:00	00:00	00:00
SCo0858	0	26:08	24:02:01:01	01:01:01	07:01:01:01	03:01:01:01	06:05:01	00:00	00:00	00:00	01:03:03	00:00	00:00
SCo0859	0	29:01:01:01	03:01:01:01	04:01:01	15:01:01:01	04:01:01	03:01:01:01	00:00	00:00	01:01:01:01	00:00	00:00	01:01:01
SCo0860	0	01:01:01:01	24:02:01:01	01:01:01	07:01:01:01	03:02:12	06:05:01	00:00	00:00	00:00	01:03:03	00:00	00:00
SCo0861	0	29:01:01:01	32:01:01	14:01:01	08:01:03	02:01:01	03:02:12	02:02:01:02	00:00	00:00	00:00	00:00	00:00
SCo0862	0	32:01:01	23:01:01	14:01:01	08:01:03	06:03:01	05:02:01	02:02:01:02	00:00	00:00	00:00	00:00	00:00
SCo0863	0	24:02:01:01	02:05:01	07:01:01:01	11:01:01	03:03:02:03	06:05:01	00:00	03:01:01	01:03:03	00:00	00:00	00:00
SCo0864	0	29:01:01:01	11:01:01:02	03:01:01:01	15:01:01:01	05:01:01:01	03:03:02:03	01:01:02:02	00:00	00:00	00:00	00:00	01:01:01
SCo0865	0	11:01:01:01	68:01:01	04:01:01	11:01:01	04:01:01	05:02:01	00:00	03:01:01	01:01:01:01	00:00	00:00	00:00
SCo0866	0	29:02:01:02	24:02:04	08:01:03	04:01:01	05:01:01:03	03:01:01:01	00:00	00:00	00:00	01:01:01:01	00:00	00:00
SCo0867	0	03:01:03	68:06	15:01:01:01	11:03	03:03:02:03	06:05:01	00:00	03:01:01	00:00	00:00	01:01:01	00:00
SCo0868	0	29:02:01:02	24:02:04	08:01:03	04:01:01	05:01:01:03	03:01:01:01	00:00	00:00	00:00	01:01:01:01	00:00	00:00
SCo0869	0	31:01:02:01	32:02	03:01:01:01	07:01:01:01	03:02:01	03:01:01:01	01:01:02:02	00:00	00:00	01:03:03	00:00	00:00
SCo0870	0	01:01:01:01	31:01:02:01	01:01:01	03:01:01:01	05:03:01:01	05:01:01:01	00:00	01:01:02:02	00:00	00:00	00:00	00:00
SCo0871	0	02:01:01:01	01:01:01:01	15:01:01:01	15:01:01:01	03:03:02:03	03:01:01:03	00:00	00:00	00:00	00:00	01:01:01	01:01:01
SCo0872	0	26:08	25:01:01	03:01:01:01	15:01:01:01	05:01:01:01	03:03:02:03	01:01:02:02	00:00	00:00	00:00	00:00	01:01:01
SCo0873	0	02:01:01:01	29:01:01:01	08:01:03	11:01:01	03:02:01	03:01:01:03	00:00	03:01:01	00:00	00:00	00:00	00:00
SCo0874	0	26:08	24:02:01:01	03:01:01:01	07:01:01:01	03:02:12	03:01:01:01	01:01:02:02	00:00	00:00	01:03:03	00:00	00:00
SCo0875	0	24:02:01:01	32:02	07:01:01:01	03:01:02	02:02:01	06:02:01	00:00	01:01:02:01	01:03:03	00:00	00:00	00:00
SCo0876	0	01:01:01:01	11:01:01:01	01:01:01	04:01:01	05:03:01:01	04:01:01	00:00	00:00	00:00	01:01:01:01	00:00	00:00
SCo0877	0	01:01:01:01	01:01:01:01	01:01:01	01:01:01	05:03:01:01	05:03:01:01	00:00	00:00	00:00	00:00	00:00	00:00
SCo0878	0	24:02:01:01	11:01:01:02	07:01:01:01	07:01:01:01	02:02:01	05:02:01	00:00	00:00	01:03:03	01:03:03	00:00	00:00
SCo0879	0	68:06	24:02:04	01:01:01	07:01:01:01	05:03:01:01	02:02:01	00:00	00:00	00:00	01:03:03	00:00	00:00
SCo0880	0	29:02:01:02	24:02:01:01	13:02:01	07:01:01:01	03:02:01	02:02:01	01:01:02:01	00:00	00:00	01:03:03	00:00	00:00
SCo0881	0	03:01:01:01	24:02:04	04:01:01	15:01:01:01	03:02:01	03:03:02:03	00:00	00:00	01:01:01:01	00:00	00:00	01:01:01
SCo0882	0	11:01:01:01	23:01:01	04:01:01	11:04:01	04:01:01	05:02:01	00:00	02:01:01:01	01:01:01:01	00:00	00:00	00:00
SCo0883	0	68:06	26:01:01	01:01:01	15:01:01:01	05:03:01:01	03:03:02:03	00:00	00:00	00:00	00:00	00:00	01:01:01
SCo0884	0	26:08	02:05:01	08:01:03	07:01:01:01	06:05:01	05:02:01	00:00	00:00	00:00	01:03:03	00:00	00:00
SCo0885	0	02:01:01:01	29:01:01:01	08:01:03	11:01:01	03:02:01	02:01:01	00:00	03:01:01	00:00	00:00	00:00	00:00
SCo0886	0	26:08	01:01:01:01	04:04:01	01:01:01	06:03:01	05:03:01:01	00:00	00:00	01:03:01:03	00:00	00:00	00:00
SCo0887	0	01:01:01:01	03:01:03	01:01:01	15:01:01:01	06:03:01	06:05:01	00:00	00:00	00:00	00:00	00:00	01:01:01
SCo0888	0	24:02:01:01	26:01:01	07:01:01:01	11:04:01	02:02:01	03:02:12	00:00	02:01:01:01	01:03:03	00:00	00:00	00:00
SCo0889	0	03:01:01:01	68:06	08:01:03	15:01:01:01	03:02:12	03:01:01:01	00:00	00:00	00:00	00:00	00:00	01:01:01
SCo0890	0	68:06	11:01:01:02	01:01:01	07:01:01:01	05:03:01:01	02:02:01	00:00	00:00	00:00	01:03:03	00:00	00:00
SCo0891	0	29:02:01:02	02:05:01	01:01:01	15:01:01:01	05:03:01:01	03:03:02:03	00:00	00:00	00:00	00:00	00:00	01:01:01
SCo0892	0	26:08	02:05:01	08:01:03	07:01:01:01	03:01:01:01	03:01:01:01	00:00	00:00	00:00	01:03:03	00:00	00:00
SCo0893	0	01:01:01:01	32:02	01:01:01	03:01:02	06:03:01	06:02:01	00:00	01:01:02:01	00:00	00:00	00:00	00:00
SCo0894	0	31:01:02:01	24:02:01:01	03:01:01:01	07:01:01:01	05:01:01:01	02:02:01	01:01:02:02	00:00	00:00	01:03:03	00:00	00:00
SCo0895	0	32:01:01	32:02	14:01:01	03:01:02	02:01:01	06:02:01	02:02:01:02	01:01:02:01	00:00	00:00	00:00	00:00
SCo0896	0	29:02:01:02	68:06	01:01:01	15:01:01:01	03:02:01	03:02:12	00:00	00:00	00:00	00:00	00:00	01:01:01
SCo0897	0	01:01:01:01	29:02:01:02	01:01:01	11:01:01	06:02:01	03:02:12	00:00	03:01:01	00:00	00:00	00:00	00:00
SCo0898	0	29:01:01:01	32:02	08:01:03	03:01:02	05:01:01:03	06:02:01	00:00	01:01:02:01	00:00	00:00	00:00	00:00
SCo0899	0	29:02:01:02	23:01:01	03:01:01:01	15:01:01:01	05:01:01:01	03:03:02:03	01:01:02:02	00:00	00:00	00:00	00:00	01:01:01
SCo0900	0	29:01:01:01	23:01:01	14:01:01	08:01:03	02:01:01	03:01:01:03	02:02:01:02	00:00	00:00	00:00	00:00	00:00
SCo0901	0	02:01:01:01	26:01:01	08:01:03	11:04:01	03:02:01	05:02:01	00:00	02:01:01:01	00:00	00:00	00:00	00:00
SCo0902	0	03:01:01:01	26:01:01	01:01:01	07:01:01:01	05:03:01:01	05:03:01:01	00:00	00:00	00:00	01:03:03	00:00	00:00
SCo0903	0	26:08	68:06	01:01:01	15:01:01:01	06:05:01	06:05:01	00:00	00:00	00:00	00:00	00:00	01:01:01
SCo0904	0	11:01:01:01	68:06	04:01:01	11:03	04:01:01	06:05:01	00:00	03:01:01	01:01:01:01	00:00	00:00	00:00
SCo0905	0	24:02:01:01	32:02	07:01:01:01	03:01:02	02:02:01	06:02:01	00:00	01:01:02:01	01:03:03	00:00	00:00	00:00
SCo0906	0	29:02:01:02	03:01:01:01	08:01:03	07:01:01:01	06:02:01	05:02:01	00:00	00:00	00:00	01:03:03	00:00	00:00
SCo0907	0	26:01:01	24:02:04	07:01:01:01	04:01:01	02:02:01	03:02:12	00:00	00:00	01:03:03	01:01:01:01	00:00	00:00
SCo0908	0	24:02:01:01	26:01:01	07:01:01:01	11:04:01	02:02:01	03:02:12	00:00	02:01:01:01	01:03:03	00:00	00:00	00:00
SCo0909	0	24:02:01:01	03:01:03	07:01:01:01	15:01:01:01	02:02:01	03:03:02:03	00:00	00:00	01:03:03	00:00	00:00	01:01:01
SCo0910	0	26:08	29:02:01:02	01:01:01	07:01:01:01	05:03:01:01	02:02:01	00:00	00:00	00:00	01:03:03	00:00	00:00
SCo0911	0	29:02:01:02	29:02:01:02	08:01:03	04:01:01	05:01:01:03	03:02:12	00:00	00:00	00:00	01:01:01:01	00:00	00:00
SCo0912	0	01:01:01:01	24:02:01:01	01:01:01	07:01:01:01	03:02:01	06:02:01	00:00	00:00	00:00	01:03:03	00:00	00:00
SCo0913	0	01:01:01:01	25:01:01	01:01:01	13:03:01	05:03:01:01	02:01:01	00:00	01:01:02:02	00:00	00:00	00:00	00:00
SCo0914	0	68:06	24:02:04	01:01:01	08:01:03	05:03:01:01	03:01:01:01	00:00	00:00	00:00	00:00	00:00	00:00
SCo0915	0	24:02:04	24:02:04	08:01:03	11:01:01	05:01:01:03	05:02:01	00:00	03:01:01	00:00	00:00	00:00	00:00
SCo0916	0	68:01:01	68:06	11:01:01	15:01:01:01	03:02:01	05:01:01:01	03:01:01	00:00	00:00	00:00	00:00	01:01:01
SCo0917	0	31:01:02:01	32:02	03:01:01:01	03:01:02	05:01:01:01	06:02:01	01:01:02:02	01:01:02:01	00:00	00:00	00:00	00:00
SCo0918	0	29:01:01:01	68:06	01:01:01	08:01:03	05:03:01:01	03:02:01	00:00	00:00	00:00	00:00	00:00	00:00
SCo0919	0	01:01:01:01	29:02:01:02	01:01:01	13:02:01	05:03:01:01	03:02:01	00:00	01:01:02:01	00:00	00:00	00:00	00:00
SCo0920	0	31:01:02:01	03:01:03	03:01:01:01	15:01:01:01	05:01:01:01	03:02:12	01:01:02:02	00:00	00:00	00:00	00:00	01:01:01
SCo0921	0	01:01:01:01	01:01:01:01	01:01:01	01:01:01	05:03:01:01	05:03:01:01	00:00	00:00	00:00	00:00	00:00	00:00
SCo0922	0	02:01:01:01	11:01:01:01	14:01:01	04:01:01	05:01:01:03	04:01:01	02:02:01:02	00:00	00:00	01:01:01:01	00:00	00:00
SCo0923	0	32:02	11:01:01:02	01:01:01	07:01:01:01	05:03:01:01	02:02:01	00:00	00:00	00:00	01:03:03	00:00	00:00
SCo0924	0	02:05:01	11:01:01:02	04:01:01	15:01:01:01	06:05:01	03:01:01:03	00:00	00:00	01:01:01:01	00:00	00:00	01:01:01
SCo0925	0	03:01:01:01	03:01:01:01	01:01:01	08:01:03	05:03:01:01	03:01:01:01	00:00	00:00	00:00	00:00	00:00	00:00
SCo0926	0	26:08	32:02	07:01:01:01	15:01:01:01	02:02:01	06:05:01	00:00	00:00	01:03:03	00:00	00:00	01:01:01
SCo0927	0	26:08	32:02	07:01:01:01	15:01:01:01	02:02:01	06:02:01	00:00	00:00	01:03:03	00:00	00:00	01:01:01
SCo0928	0	29:02:01:02	32:02	07:01:01:01	15:01:01:01	06:05:01	06:05:01	00:00	00:00	01:03:03	00:00	00:00	01:01:01
SCo0929	0	01:01:01:01	02:05:01	01:01:01	13:01:01	05:03:01:01	03:01:01:01	00:00	01:01:02:01	00:00	00:00	00:00	00:00
SCo0930	0	29:02:01:02	32:02	07:01:01:01	15:01:01:01	06:02:01	05:02:01	00:00	00:00	01:03:03	00:00	00:00	01:01:01
SCo0931	0	01:01:01:01	03:01:01:01	01:01:01	04:01:01	03:02:01	06:05:01	00:00	00:00	00:00	01:01:01:01	00:00	00:00
SCo0932	0	32:02	11:01:01:02	03:01:02	15:01:01:01	06:02:01	03:03:02:03	01:01:02:01	00:00	00:00	00:00	00:00	01:01:01
SCo0933	0	24:02:01:01	68:06	07:01:01:01	04:01:01	03:01:01:01	06:05:01	00:00	00:00	01:03:03	01:01:01:01	00:00	00:00
SCo0934	0	31:01:02:01	03:01:01:01	03:01:01:01	04:01:01	05:01:01:01	03:01:01:01	01:01:02:02	00:00	00:00	01:01:01:01	00:00	00:00
SCo0935	0	26:08	01:01:01:01	01:01:01	15:01:01:01	05:03:01:01	03:03:02:03	00:00	00:00	00:00	00:00	00:00	01:01:01
SCo0936	0	01:01:01:01	68:01:01	01:01:01	11:01:01	05:03:01:01	05:03:01:01	00:00	03:01:01	00:00	00:00	00:00	00:00
SCo0937	0	29:01:01:01	03:01:03	14:01:01	15:01:01:01	03:02:01	03:03:02:03	02:02:01:02	00:00	00:00	00:00	00:00	01:01:01
SCo0938	0	29:02:01:02	24:02:01:01	14:01:01	07:01:01:01	06:05:01	03:01:01:03	02:02:01:02	00:00	00:00	01:03:03	00:00	00:00
SCo0939	0	25:01:01	68:01:01	14:01:01	11:01:01	05:01:01:03	03:02:01	02:02:01:02	03:01:01	00:00	00:00	00:00	00:00
SCo0940	0	11:01:01:01	24:02:04	04:01:01	04:01:01	04:01:01	04:01:01	00:00	00:00	01:01:01:01	01:01:01:01	00:00	00:00
SCo0941	0	68:01:01	24:02:04	11:01:01	11:01:01	04:02:01	06:03:01	03:01:01	03:01:01	00:00	00:00	00:00	00:00
SCo0942	0	02:05:01	26:01:01	08:01:03	07:01:01:01	03:02:01	02:02:01	00:00	00:00	00:00	01:03:03	00:00	00:00
SCo0943	0	11:01:01:01	03:01:03	04:01:01	15:01:01:01	04:01:01	03:03:02:03	00:00	00:00	01:01:01:01	00:00	00:00	01:01:01
SCo0944	0	11:01:01:01	24:02:04	04:01:01	11:04:01	04:01:01	03:01:01:03	00:00	02:01:01:01	01:01:01:01	00:00	00:00	00:00
SCo0945	0	24:02:01:01	68:06	07:01:01:01	11:03	02:02:01	06:05:01	00:00	03:01:01	01:03:03	00:00	00:00	00:00
SCo0946	0	02:01:01:01	68:06	15:01:01:01	15:01:01:01	03:03:02:03	03:02:12	00:00	00:00	00:00	00:00	01:01:01	01:01:01
SCo0947	0	03:01:03	26:01:01	15:01:01:01	11:04:01	03:03:02:03	03:02:12	00:00	02:01:01:01	00:00	00:00	01:01:01	00:00
SCo0948	0	29:02:01:02	68:06	01:01:01	15:01:01:01	03:02:01	03:02:12	00:00	00:00	00:00	00:00	00:00	01:01:01
SCo0949	0	01:01:01:01	03:01:01:01	01:01:01	11:01:01	03:02:01	06:05:01	00:00	03:01:01	00:00	00:00	00:00	00:00
SCo0950	0	02:05:01	68:06	08:01:03	15:01:01:01	03:02:12	03:01:01:01	00:00	00:00	00:00	00:00	00:00	01:01:01
SCo0951	0	02:05:01	68:06	08:01:03	15:01:01:01	03:02:01	06:02:01	00:00	00:00	00:00	00:00	00:00	01:01:01
SCo0952	0	24:02:01:01	32:02	07:01:01:01	03:01:02	02:02:01	06:02:01	00:00	01:01:02:01	01:03:03	00:00	00:00	00:00
SCo0953	0	32:01:01	32:02	14:01:01	03:01:02	03:02:01	06:02:01	02:02:01:02	01:01:02:01	00:00	00:00	00:00	00:00
SCo0954	0	24:02:01:01	03:01:03	07:01:01:01	15:01:01:01	02:02:01	03:03:02:03	00:00	00:00	01:03:03	00:00	00:00	01:01:01
SCo0955	0	11:01:01:01	11:01:01:02	04:01:01	04:01:01	04:01:01	03:02:12	00:00	00:00	01:01:01:01	01:01:01:01	00:00	00:00
SCo0956	0	01:01:01:01	11:01:01:02	01:01:01	03:01:01:01	05:03:01:01	05:01:01:01	00:00	01:01:02:02	00:00	00:00	00:00	00:00
SCo0957	0	01:01:01:01	32:02	01:01:01	03:01:02	05:01:01:03	06:02:01	00:00	01:01:02:01	00:00	00:00	00:00	00:00
SCo0958	0	24:02:01:01	03:01:03	07:01:01:01	15:01:01:01	02:02:01	03:03:02:03	00:00	00:00	01:03:03	00:00	00:00	01:01:01
SCo0959	0	68:01:01	68:06	11:01:01	11:03	03:02:01	06:05:01	03:01:01	03:01:01	00:00	00:00	00:00	00:00
SCo0960	0	29:02:01:02	68:06	01:01:01	15:01:01:01	03:02:01	03:02:12	00:00	00:00	00:00	00:00	00:00	01:01:01
SCo0961	0	24:02:01:01	68:06	07:01:01:01	04:01:01	03:02:12	06:05:01	00:00	00:00	01:03:03	01:01:01:01	00:00	00:00
SCo0962	0	31:01:02:01	11:01:01:02	03:01:01:01	04:01:01	05:01:01:01	05:02:01	01:01:02:02	00:00	00:00	01:01:01:01	00:00	00:00
SCo0963	0	29:02:01:02	68:01:01	04:01:01	11:01:01	04:01:01	06:05:01	00:00	03:01:01	01:01:01:01	00:00	00:00	00:00
SCo0964	0	29:02:01:02	02:05:01	08:01:03	07:01:01:01	06:02:01	03:01:01:03	00:00	00:00	00:00	01:03:03	00:00	00:00
SCo0965	0	24:02:01:01	68:06	07:01:01:01	04:01:01	03:01:01:01	06:05:01	00:00	00:00	01:03:03	01:01:01:01	00:00	00:00
SCo0966	0	24:02:01:01	02:05:01	07:01:01:01	13:01:01	02:02:01	03:01:01:01	00:00	01:01:02:01	01:03:03	00:00	00:00	00:00
SCo0967	0	32:02	23:01:01	03:01:02	04:01:01	06:02:01	04:01:01	01:01:02:01	00:00	00:00	01:01:01:01	00:00	00:00
SCo0968	0	32:02	68:06	****	****	06:02:01	06:05:01	****	****	****	****	****	****
SCo0969	0	24:02:01:01	25:01:01	07:01:01:01	13:03:01	02:02:01	02:01:01	00:00	01:01:02:02	01:03:03	00:00	00:00	00:00
SCo0970	0	02:01:01:01	68:01:01	14:01:01	11:01:01	02:01:01	05:02:01	02:02:01:02	03:01:01	00:00	00:00	00:00	00:00
SCo0971	0	02:05:01	26:01:01	08:01:03	07:01:01:01	03:02:01	02:02:01	00:00	00:00	00:00	01:03:03	00:00	00:00
SCo0972	0	33:01:01	03:01:03	14:01:01	15:01:01:01	02:01:01	03:03:02:03	02:02:01:02	00:00	00:00	00:00	00:00	01:01:01
SCo0973	0	24:02:01:01	32:02	07:01:01:01	03:01:02	02:02:01	06:02:01	00:00	01:01:02:01	01:03:03	00:00	00:00	00:00
SCo0974	0	01:01:01:01	01:01:01:01	01:01:01	01:01:01	05:03:01:01	05:03:01:01	00:00	00:00	00:00	00:00	00:00	00:00
SCo0975	0	02:01:01:01	23:01:01	14:01:01	08:01:03	06:03:01	02:01:01	02:02:01:02	00:00	00:00	00:00	00:00	00:00
SCo0976	0	03:01:03	68:06	15:01:01:01	11:03	03:03:02:03	06:05:01	00:00	03:01:01	00:00	00:00	01:01:01	00:00
SCo0977	0	32:02	03:01:01:01	08:01:03	15:01:01:01	06:02:01	03:02:12	00:00	00:00	00:00	00:00	00:00	01:01:01
SCo0978	0	02:05:01	11:01:01:02	15:01:01:01	15:01:01:01	03:03:02:03	03:03:02:03	00:00	00:00	00:00	00:00	01:01:01	01:01:01
SCo0979	0	01:01:01:01	24:02:01:01	01:01:01	07:01:01:01	03:02:12	06:05:01	00:00	00:00	00:00	01:03:03	00:00	00:00
SCo0980	0	02:01:01:01	03:01:03	14:01:01	15:01:01:01	06:03:01	03:03:02:03	02:02:01:02	00:00	00:00	00:00	00:00	01:01:01
SCo0981	0	03:01:01:01	02:05:01	07:01:01:01	15:01:01:01	02:02:01	03:02:12	00:00	00:00	01:03:03	00:00	00:00	01:01:01
SCo0982	0	32:02	03:01:03	03:01:02	15:01:01:01	06:02:01	03:03:02:03	01:01:02:01	00:00	00:00	00:00	00:00	01:01:01
SCo0983	0	29:01:01:01	24:02:01:01	14:01:01	07:01:01:01	06:03:01	02:02:01	02:02:01:02	00:00	00:00	01:03:03	00:00	00:00
SCo0984	0	32:02	02:05:01	08:01:03	15:01:01:01	06:02:01	03:01:01:01	00:00	00:00	00:00	00:00	00:00	01:01:01
SCo0985	0	29:01:01:01	68:06	01:01:01	08:01:03	05:03:01:01	03:01:01:03	00:00	00:00	00:00	00:00	00:00	00:00
SCo0986	0	01:01:01:01	32:02	01:01:01	03:01:02	06:02:01	06:02:01	00:00	01:01:02:01	00:00	00:00	00:00	00:00
SCo0987	0	01:01:01:01	29:01:01:01	01:01:01	03:01:01:01	05:03:01:01	05:01:01:01	00:00	01:01:02:02	00:00	00:00	00:00	00:00
SCo0988	0	11:01:01:01	03:01:01:01	04:01:01	11:01:01	03:02:12	03:01:01:03	00:00	03:01:01	01:01:01:01	00:00	00:00	00:00
SCo0989	0	68:01:01	68:01:01	11:01:01	11:01:01	04:02:01	06:03:01	03:01:01	03:01:01	00:00	00:00	00:00	00:00
SCo0990	0	31:01:02:01	03:01:03	03:01:01:01	15:01:01:01	05:01:01:01	03:01:01:03	01:01:02:02	00:00	00:00	00:00	00:00	01:01:01
SCo0991	0	11:01:01:01	26:01:01	04:01:01	11:04:01	04:01:01	03:02:12	00:00	02:01:01:01	01:01:01:01	00:00	00:00	00:00
SCo0992	0	03:01:03	03:01:01:01	15:01:01:01	15:01:01:01	03:03:02:03	03:02:12	00:00	00:00	00:00	00:00	01:01:01	01:01:01
SCo0993	0	29:01:01:01	68:01:01	14:01:01	11:01:01	03:02:01	03:02:12	02:02:01:02	03:01:01	00:00	00:00	00:00	00:00
SCo0994	0	29:02:01:02	11:01:01:01	08:01:03	04:01:01	05:01:01:03	03:02:12	00:00	00:00	00:00	01:01:01:01	00:00	00:00
SCo0995	0	32:02	24:02:04	03:01:02	15:01:01:01	06:02:01	03:03:02:03	01:01:02:01	00:00	00:00	00:00	00:00	01:01:01
SCo0996	0	01:01:01:01	02:05:01	01:01:01	13:01:01	05:03:01:01	03:01:01:01	00:00	01:01:02:01	00:00	00:00	00:00	00:00
SCo0997	0	02:01:01:01	11:01:01:02	08:01:03	11:01:01	06:03:01	03:02:01	00:00	03:01:01	00:00	00:00	00:00	00:00
SCo0998	0	29:02:01:02	29:02:01:02	08:01:03	04:01:01	06:03:01	03:01:01:01	00:00	00:00	00:00	01:01:01:01	00:00	00:00
SCo0999	0	02:01:01:01	32:02	08:01:03	03:01:02	05:01:01:03	06:02:01	00:00	01:01:02:01	00:00	00:00	00:00	00:00
SCo1000	0	26:08	02:05:01	08:01:03	07:01:01:01	03:01:01:01	03:01:01:01	00:00	00:00	00:00	01:03:03	00:00	00:00
SCo1001	0	24:02:01:01	11:01:01:02	07:01:01:01	07:01:01:01	02:02:01	03:01:01:03	00:00	00:00	01:03:03	01:03:03	00:00	00:00
SCo1002	0	32:02	02:05:01	08:01:03	15:01:01:01	06:02:01	03:01:01:01	00:00	00:00	00:00	00:00	00:00	01:01:01
